# Supplementary material for: PQBP3 prevents senescence by suppressing PSME3-mediated proteasomal Lamin B1 degradation
Source: EMBO J. 2024 Aug 5;43(18):3968–99. doi: 10.1038/s44318-024-00192-4 (PMC11405525; doi:10.1038/s44318-024-00192-4)
Supplement: Supplementary file 2 — Source data Fig. 1 [file 44318_2024_192_MOESM2_ESM.zip]

Archive with 19 entries (15 files):
- Figure1/
- Figure1/Figure1a/
- Figure1/Figure1a/Bright field.tif
- Figure1/Figure1a/Fibrillarin.tif
- Figure1/Figure1a/Hoechst 33342.tif
- Figure1/Figure1a/Merge.tif
- Figure1/Figure1a/Nucleolin.tif
- Figure1/Figure1a/PQBP3.tif
- Figure1/Figure1b/
- Figure1/Figure1b/Fibrillarin.tif
- Figure1/Figure1b/Nucleolin.tif
- Figure1/Figure1b/PQBP3+FIbrillarin+Nucleolin+DAPI.tif
- Figure1/Figure1b/PQBP3.tif
- Figure1/Figure1c/
- Figure1/Figure1c/Fibrillarin.tif
- Figure1/Figure1c/Nucleolin.tif
- Figure1/Figure1c/PQBP3+Fibrillarin+Nucleolin+DAPI.tif
- Figure1/Figure1c/PQBP3+Fibrillarin+Nucleolin.tif
- Figure1/Figure1c/PQBP3.tif
