# Supplementary material for: PQBP3 prevents senescence by suppressing PSME3-mediated proteasomal Lamin B1 degradation
Source: EMBO J. 2024 Aug 5;43(18):3968–99. doi: 10.1038/s44318-024-00192-4 (PMC11405525; doi:10.1038/s44318-024-00192-4)
Supplement: Supplementary file 3 — Source data Fig. 2 [file 44318_2024_192_MOESM3_ESM.zip]

Archive with 36 entries (28 files):
- Figure2/
- Figure2/Figure2a/
- Figure2/Figure2a/High.tif
- Figure2/Figure2a/Low.tif
- Figure2/Figure2a/Middle.tif
- Figure2/Figure2b/
- Figure2/Figure2b/Figure2b_numerical_data.xlsx
- Figure2/Figure2c/
- Figure2/Figure2c/Cytoplasmic fraction b-Tub.tif
- Figure2/Figure2c/Cytoplasmic fraction PQBP3.tif
- Figure2/Figure2c/Figure2c_numerical_data.xlsx
- Figure2/Figure2c/Nuclear fraction  PQBP3.tif
- Figure2/Figure2c/Nuclear fraction  histone.tif
- Figure2/Figure2c/Total cell extract GAPDH.tif
- Figure2/Figure2c/Total cell extract PQBP3.tif
- Figure2/Figure2d/
- Figure2/Figure2d/Lower images/
- Figure2/Figure2d/Lower images/bright image.tif
- Figure2/Figure2d/Lower images/Fibrillarin.tif
- Figure2/Figure2d/Lower images/Hoechst 33342.tif
- Figure2/Figure2d/Lower images/merge.tif
- Figure2/Figure2d/Lower images/PQBP3.tif
- Figure2/Figure2d/Upper images/
- Figure2/Figure2d/Upper images/bright image.tif
- Figure2/Figure2d/Upper images/Fibrillarin.tif
- Figure2/Figure2d/Upper images/Hoechst 33342.tif
- Figure2/Figure2d/Upper images/merge.tif
- Figure2/Figure2d/Upper images/PQBP3.tif
- Figure2/Figure2e/
- Figure2/Figure2e/#1_left.jpeg
- Figure2/Figure2e/#1_right.jpg
- Figure2/Figure2e/#2_left.jpg
- Figure2/Figure2e/#2_right.jpg
- Figure2/Figure2e/#2_upper.jpeg
- Figure2/Figure2e/#3_left.jpeg
- Figure2/Figure2e/#3_right.jpg
