# Supplementary material for: PQBP3 prevents senescence by suppressing PSME3-mediated proteasomal Lamin B1 degradation
Source: EMBO J. 2024 Aug 5;43(18):3968–99. doi: 10.1038/s44318-024-00192-4 (PMC11405525; doi:10.1038/s44318-024-00192-4)
Supplement: Supplementary file 3 — Source data Fig. 2 [file 44318_2024_192_MOESM3_ESM.zip › Figure2/Figure2b/Figure2b_numerical_data.xlsx]

## Sheet: Sheet1
Figure 2b
Index	% contact
1	0.349487
1	0.336602
1	0.33031
1	0.310088
1	0.347598
1	0.328433
1	0.334688
1	0.322212
1	0.328044
1	0.332438
1	0.392708
1	0.388088
1	0.32352
1	0.307866
1	0.300166
1	0.379949
1	0.34305
1	0.364025
1	0.310649
1	0.340217
1	0.370908
1	0.273393
1	0.288078
1	0.297638
1	0.238708
1	0.205879
1	0.251545
1	0.25949
1	0.255517
1	0.233115
1	0.255272
1	0.277421
1	0.297181
1	0.220021
1	0.240241
1	0.216087
1	0.250935
1	0.223043
1	0.298753
1	0.245177
1	0.283224
1	0.245933
1	0.298381
1	0.234721
1	0.264676
1	0.241146
1	0.200932
1	0.241764
1	0.248038
1	0.228201
1	0.29062
1	0.293557
1	0.212676
1	0.244358
1	0.236721
1	0.26398
1	0.243812
1	0.128586
1	0.130334
1	0.187033
1	0.100376
1	0.191432
1	0.163287
1	0.181006
1	0.1684
1	0.130398
1	0.188139
1	0.188188
1	0.15305
1	0.177235
1	0.139247
1	0.118618
1	0.177509
1	0.140907
1	0.189618
1	0.168882
1	0.155375
1	0.185569
1	0.173888
1	0.185566
1	0.196403
1	0.14911
1	0.157634
1	0.10475
1	0.122244
1	0.121108
1	0.129234
1	0.112617
1	0.173682
1	0.169143
1	0.135565
1	0.114014
1	0.150494
1	0.133152
1	0.198443
1	0.198669
1	0.133342
1	0.118065
1	0.1597
1	0.137061
1	0.00211168
1	0.0213021
1	0.0782515
1	0.0386948
1	0.0640283
1	0.0840429
1	0.0434092
1	0.0304345
1	0.0322224
1	0.0101862
1	0.00275092
1	0.0575581
0.5	0.722962
0.5	0.734114
0.5	0.77401
0.5	0.783329
0.5	0.664943
0.5	0.63972
0.5	0.628485
0.5	0.628833
0.5	0.610747
0.5	0.691303
0.5	0.585437
0.5	0.592091
0.5	0.56017
0.5	0.545343
0.5	0.472974
0.5	0.409309
0.5	0.462301
0.5	0.414438
0.5	0.413821
0.5	0.477019
0.5	0.45037
0.5	0.471609
0.5	0.489386
0.5	0.423398
0.5	0.464633
0.5	0.480774
0.5	0.466243
0.5	0.448283
0.5	0.416216
0.5	0.493503
0.5	0.414121
0.5	0.461926
0.5	0.366015
0.5	0.378912
0.5	0.319446
0.5	0.347493
0.5	0.318654
0.5	0.370081
0.5	0.303319
0.5	0.394498
0.5	0.341084
0.5	0.36921
0.5	0.377361
0.5	0.365613
0.5	0.351517
0.5	0.333826
0.5	0.305706
0.5	0.33858
0	0.908668
0	0.989935
0	0.919916
0	0.904069
0	0.96074
0	0.908737
0	0.985505
0	0.98603
0	0.959383
0	0.91728
0	0.905613
0	0.920536
0	0.938048
0	0.96966
0	0.988419
0	0.935018
0	0.901804
0	0.955719
0	0.972311
0	0.945614
0	0.910144
0	0.911691
0	0.98586
0	0.907329
0	0.987278
0	0.968067
0	0.959745
0	0.918957
0	0.920749
0	0.941153
0	0.916315
0	0.925854
0	0.903203
0	0.965574
0	0.926608
0	0.990521
0	0.917894
0	0.974429
0	0.986512
0	0.979111
0	0.994072
0	0.902943
0	0.9538
0	0.9314
0	0.920581
0	0.999193
0	0.933662
0	0.955817
0	0.902776
0	0.905526
0	0.926175
0	0.949637
0	0.907536
0	0.94772
0	0.951644
0	0.949469
0	0.968844
0	0.91916
0	0.95779
0	0.930661
0	0.97765
0	0.904388
0	0.993909
0	0.976355
0	0.934452
0	0.962868
0	0.921182
0	0.948818
0	0.939081
0	0.94541
0	0.943409
0	0.970812
0	0.965318
0	0.913709
0	0.980961
0	0.956326
0	0.840788
0	0.834755
0	0.871104
0	0.866386
0	0.80806
0	0.882363
0	0.840235
0	0.881556
0	0.883156
0	0.866257
0	0.880496
0	0.831305
0	0.888688
0	0.811185
0	0.801155
0	0.847566
0	0.808157
0	0.823491
0	0.818383
0	0.894679
0	0.842855
0	0.811525
0	0.811757
0	0.77967
0	0.773864
0	0.700986
0	0.78428
0	0.736981
0	0.77606
0	0.782613
0	0.774739
0	0.731913
0	0.746763
0	0.619403
0	0.6022
0	0.644157
0	0.672091
