# Supplementary material for: PQBP3 prevents senescence by suppressing PSME3-mediated proteasomal Lamin B1 degradation
Source: EMBO J. 2024 Aug 5;43(18):3968–99. doi: 10.1038/s44318-024-00192-4 (PMC11405525; doi:10.1038/s44318-024-00192-4)
Supplement: Supplementary file 3 — Source data Fig. 2 [file 44318_2024_192_MOESM3_ESM.zip › Figure2/Figure2c/Figure2c_numerical_data.xlsx]

## Sheet: Figure2c
Figure 2c
Nuclear fraction
PQBP3 / histone ratio					Statistics				Welch's t-test
	Low	High				mean	SD		p =	0.00899207
	1.18563	0.587066			Low	1.04123	0.213709
	1.25296	0.679983			High	0.481157	0.20279
	0.926052	0.214353
	0.80026	0.443224
Cytosolic fraction
PQBP3 / b-Tub ratio					Statistics				Welch's t-test
	Low	High				mean	SD		p =	0.0100159
	0.66552	1.67048			Low	0.880824	0.304725
	0.9363	1.71929			High	1.64942	0.117511
	0.631825	1.47753
	1.28965	1.73037
Total cell extract
PQBP3 / GAPDH ratio					Statistics				Welch's t-test
	Low	High				mean	SD		p =	0.0479705
	0.548906	0.485194			Low	0.655498	0.120677
	0.797241	0.420727			High	0.467173	0.0325287
	0.561706	0.469376
	0.714139	0.493394
