# Supplementary material for: PQBP3 prevents senescence by suppressing PSME3-mediated proteasomal Lamin B1 degradation
Source: EMBO J. 2024 Aug 5;43(18):3968–99. doi: 10.1038/s44318-024-00192-4 (PMC11405525; doi:10.1038/s44318-024-00192-4)
Supplement: Supplementary file 4 — Source data Fig. 3 [file 44318_2024_192_MOESM4_ESM.zip]

Archive with 34 entries (25 files):
- Figure3/
- Figure3/Figure3a/
- Figure3/Figure3a/10G/
- Figure3/Figure3a/10G/beta-Gal.tif
- Figure3/Figure3a/10G/Hoechst.tif
- Figure3/Figure3a/10G/Merge.tif
- Figure3/Figure3a/10G/PQBP3.tif
- Figure3/Figure3a/20G/
- Figure3/Figure3a/20G/beta-Gal.tif
- Figure3/Figure3a/20G/Hoechst.tif
- Figure3/Figure3a/20G/Merge.tif
- Figure3/Figure3a/20G/PQBP3.tif
- Figure3/Figure3a/5G/
- Figure3/Figure3a/5G/beta-Gal.tif
- Figure3/Figure3a/5G/Hoechst.tif
- Figure3/Figure3a/5G/Merge.tif
- Figure3/Figure3a/5G/PQBP3.tif
- Figure3/Figure3b/
- Figure3/Figure3b/Figure3b_numerical_data.xlsx
- Figure3/Figure3c/
- Figure3/Figure3c/Figure3c_numerical_data.xlsx
- Figure3/Figure3d/
- Figure3/Figure3d/Figure3d_numerical_data.xlsx
- Figure3/Figure3d/Hoechst 33342.tif
- Figure3/Figure3d/Hoechst33342.tif
- Figure3/Figure3d/Hoechst33342_white_back.tiff
- Figure3/Figure3e/
- Figure3/Figure3e/Cytoplasmic fraction_beta-Tub.tif
- Figure3/Figure3e/Cytoplasmic fraction_PQBP3.tif
- Figure3/Figure3e/Figure3e_numerical_data.xlsx
- Figure3/Figure3e/Nuclear fraction PQBP3.tif
- Figure3/Figure3e/Nuclear fraction_histone.tif
- Figure3/Figure3e/Total cell extract _PQBP3.tif
- Figure3/Figure3e/Total cell extract_GAPDH.tif
