# Supplementary material for: PQBP3 prevents senescence by suppressing PSME3-mediated proteasomal Lamin B1 degradation
Source: EMBO J. 2024 Aug 5;43(18):3968–99. doi: 10.1038/s44318-024-00192-4 (PMC11405525; doi:10.1038/s44318-024-00192-4)
Supplement: Supplementary file 4 — Source data Fig. 3 [file 44318_2024_192_MOESM4_ESM.zip › Figure3/Figure3b/Figure3b_numerical_data.xlsx]

## Sheet: Figure3b
Figure 3b
Signal intensity of b-Gal					Statistics				Tukey's HSD test
	<5G	10G	20G			Mean	SD			Mean Diff.	95.00% CI of diff.	Adjusted P Value
	18.078	416.754	274.919		<5G	32.4597	21.4393		<5G vs. 10G	-237.3	-304.7 to -169.9	<0.0001
	27.189	208.829	356.951		10G	269.795	128.36		<5G vs. 20G	-494.1	-561.9 to -426.3	<0.0001
	11.079	211.96	482.062		20G	526.533	208.5		10G vs. 20G	-256.7	-325.9 to -187.6	<0.0001
	56.25	204.442	359.816
	9.029	379.55	608.29
	14.324	187.215	458.208
	9.313	170.874	629.869
	5.151	211.28	966.447
	38.325	214.534	636.545
	37.091	452.667	346.136
	44.525	369.388	483.626
	26.254	268.199	698.846
	59.924	407.678	968.528
	20.022	313.203	876.8
	90.841	429.208	475.89
	22.892	300.628	616.407
	9.99	171.621	458.922
	29.145	132.863	362.462
	17.63	150.103	305.202
	17.002	160.199	429.153
	25.644	158.658	1014.35
	12.914	206.848	740.68
	15.197	134.773	435.077
	45.439	189.956	207.123
	28.009	178.45	436.417
	22.659	123.784	444.836
	37.802	97.704	290.48
	20.528	152.398	589.241
	39.281	263.073	606.545
	67.667	171.023	581.824
	98.483	336.826	467.842
	60.602	323.148	443.834
	10.276	607.623	680.67
	20.539	591.764	545.084
	47.523	539.441	351.635
	26.652	447.203	597.111
	42.406	135.868	353.354
	30.925	418.738	337.523
	19.953	116.614	238.968
	29.723	325.229	495.117
	32.053	240.795	291.993
	24.977	236.597	840.019
	23.402	289.765	970.051
	88.412	311.534	354.235
	13.935	238.255	584.91
	39.718	213.318
	31.18
	49.92
	8.361
	44.749
