# Supplementary material for: PQBP3 prevents senescence by suppressing PSME3-mediated proteasomal Lamin B1 degradation
Source: EMBO J. 2024 Aug 5;43(18):3968–99. doi: 10.1038/s44318-024-00192-4 (PMC11405525; doi:10.1038/s44318-024-00192-4)
Supplement: Supplementary file 4 — Source data Fig. 3 [file 44318_2024_192_MOESM4_ESM.zip › Figure3/Figure3c/Figure3c_numerical_data.xlsx]

## Sheet: Figure3c
Figure 3c
Signal intensity of PQBP
Nuc					Statistics				Tukey's HSD test
	<5G	10G	20G			Mean	SD			Mean Diff.	95.00% CI of diff.	Adjusted P Value
	46.066	39.881	29.094		<5G	47.7816	5.3761		<5G vs. 10G	4.032	0.3764 to 7.687	0.027
	54.854	51.896	36.883		10G	43.7498	4.96627		<5G vs. 20G	8.968	5.312 to 12.62	<0.0001
	40.954	31.732	44.521		20G	38.814	7.22425		10G vs. 20G	4.936	1.280 to 8.591	0.0051
	42.391	47.001	27.729
	48.686	43.228	40.748
	49.172	47.133	45.809
	54.9	47.576	43.328
	54.729	37.941	36.237
	46.048	32.051	42.389
	44.23	46.388	31.686
	52.21	45.449	26.262
	45.148	47.13	38.637
	56.105	51.405	24.09
	46.137	46.325	37.077
	44.308	46.24	27.277
	43.982	40.701	40.863
	50.334	42.712	42.375
	61.222	44.946	40.192
	47.254	45.001	45.211
	46.137	47.758	49.51
	42.829	46.546	42.63
	45.068	36.033	45.184
	56.747	49.547	43.438
	43.023	39.32	47.113
	40.425	47.076	29.659
	49.954	41.647	31.245
	47.784	43.993	38.316
	38.748	41.698	46.208
	46.515	44.7	43.774
	47.489	39.441	46.935
Cyt					Statistics				Tukey's HSD test
	<5G	10G	20G			Mean	SD			Mean Diff.	95.00% CI of diff.	Adjusted P Value
	18.007	31.578	65.262		<5G	13.705	3.08871		<5G vs. 10G	-16.93	-21.95 to -11.92	<0.0001
	12.007	36.578	64.6		10G	30.636	5.06972		<5G vs. 20G	-32.38	-37.39 to -27.36	<0.0001
	15.817	39.387	50.82		20G	46.0826	12.7959		10G vs. 20G	-15.45	-20.46 to -10.43	<0.0001
	12.75	29.874	67.993
	9.141	31.605	37.071
	19.72	33.318	35.283
	14.165	38.128	72.887
	11.814	28.871	52.563
	11.478	26.508	46.24
	12.71	25.479	55.891
	17.622	24.747	41.476
	16.124	28.342	33.356
	8.916	38.213	41.791
	9.673	29.279	41.259
	16.008	29.625	36.419
	11.213	26.947	30.793
	10.37	38.203	69.115
	17.585	37.623	41.11
	16.069	24.82	45.882
	9.603	29.443	37.349
	11.959	39.105	33.261
	16.36	24.073	46.992
	14.771	35.352	32.551
	15.82	32.027	37.456
	17.294	24.854	42.407
	11.137	23.37	36.147
	10.42	27.756	32.223
	16.634	30.536	35.517
	14.86	27.633	52.152
	11.102	25.807	66.611
Total					Statistics				Tukey's HSD test
	<5G	10G	20G			Mean	SD			Mean Diff.	95.00% CI of diff.	Adjusted P Value
	64.073	65.888	79.519		<5G	67.2876	8.19409		<5G vs. 10G	-2.841	-8.897 to 3.214	0.5051
	66.376	61.833	88.519		10G	70.1291	7.66568		<5G vs. 20G	-4.482	-10.54 to 1.573	0.1875
	66.861	67.82	70.024		20G	71.77	12.8189		10G vs. 20G	-1.641	-7.697 to 4.415	0.795
	56.771	59.21	64.815
	68.024	55.291	95.129
	68.039	62.253	74.595
	66.628	69.31	83.26
	61.436	58.468	61.882
	61.459	74.663	63.297
	68.327	74.539	64.349
	78.283	69.916	62.288
	65.827	63.789	79.291
	63.87	66.953	88.381
	60.985	72.883	99.087
	60.213	71.696	72.763
	63.688	69.674	92.174
	69.284	63.288	78.808
	60.372	75.267	61.006
	65.778	77.563	49.119
	62.754	90.609	67.372
	70.145	63.969	61.037
	70.377	74.81	54.791
	80.559	73.384	76.205
	81.257	81.74	63.446
	72.164	77.476	73.159
	63.722	71.984	78.212
	68.706	62.172	65.464
	61.091	76.758	75.636
	55.382	74.523	52.667
	96.178	76.144	56.806
