# Supplementary material for: PQBP3 prevents senescence by suppressing PSME3-mediated proteasomal Lamin B1 degradation
Source: EMBO J. 2024 Aug 5;43(18):3968–99. doi: 10.1038/s44318-024-00192-4 (PMC11405525; doi:10.1038/s44318-024-00192-4)
Supplement: Supplementary file 4 — Source data Fig. 3 [file 44318_2024_192_MOESM4_ESM.zip › Figure3/Figure3d/Figure3d_numerical_data.xlsx]

## Sheet: Figure3d
Figure 3d
<5G	10G	20G		Statistics
258.593	418.849	531.756			Mean	SD
160.255	444.345	641.021		<5G	128.568	219.89
105.623	331.437	542.683		10G	449.745	376.684
58.274	433.418	247.667		20G	423.848	234.568
549.967	174.824	695.654
72.843	174.824	346.005
163.898	160.255	386.07
305.942	648.306	349.648
320.51	109.265	531.756		Tukey's HSD test
273.162	812.203	273.162		Tukey's multiple comparisons test	Mean Diff.	95.00% CI of diff.	Adjusted P Value
422.491	342.364	535.398		5G vs. 10G	-321.2	-446.2 to -196.1	<0.0001
240.383	1278.4	644.663		5G vs. 20G	-295.3	-424.6 to -165.9	<0.0001
127.475	287.731	997.954		10G vs. 20G	25.9	-104.5 to 156.3	0.8856
145.686	109.265	757.57
50.991	364.217	386.07
123.834	637.38	458.913
94.697	109.265	309.584
258.594	331.438	393.354
127.476	258.594	218.53
145.686	269.521	480.766
287.731	1445.94	651.948
193.035	823.129	182.109
214.888	498.977	491.692
182.109	229.456	469.839
378.786	615.526	375.144
932.395	112.907	331.437
1223.77	524.472	240.383
58.275	156.613	193.035
94.697	677.443	182.108
0	185.75	174.824
10.927	535.398	185.751
0	145.687	440.702
0	539.041	568.178
7.284	549.967	83.769
40.063	415.207	1045.3
0	735.718	87.412
3.642	852.267	171.182
0	1129.07	185.75
0	47.348	167.54
0	2057.82	240.383
0	163.897	335.079
0	349.648	517.187
0	1103.58	360.575
0	91.054	426.133
0	258.594	131.118
0	801.276	433.418
3.643	178.466	1165.49
0	477.123	440.702
50.99	218.53	458.913
0	262.236	644.664
0	342.363	506.261
0	302.299
0	382.428
0	488.05
0	10.926
10.927	193.035
10.927	185.751
0	302.3
0
3.642
