# Supplementary material for: PQBP3 prevents senescence by suppressing PSME3-mediated proteasomal Lamin B1 degradation
Source: EMBO J. 2024 Aug 5;43(18):3968–99. doi: 10.1038/s44318-024-00192-4 (PMC11405525; doi:10.1038/s44318-024-00192-4)
Supplement: Supplementary file 4 — Source data Fig. 3 [file 44318_2024_192_MOESM4_ESM.zip › Figure3/Figure3e/Figure3e_numerical_data.xlsx]

## Sheet: Figure3e
Figure 3e
Nuclear fraction
PQBP3 / histone ratio					Statistics				Tukey's HSD test
	<5G	10G	20G			Mean	SD			Mean Diff.	95.00% CI of diff.	Adjusted P Value
	0.827761	0.556866	0.219221		<5G	0.723499	0.105379		<5G vs. 10G	0.2227	0.04079 to 0.4046	0.0189
	0.745033	0.403237	0.152071		10G	0.500792	0.0700138		<5G vs. 20G	0.5588	0.3769 to 0.7407	<0.0001
	0.576734	0.545866	0.0332775		20G	0.164665	0.0972874		10G vs. 20G	0.3361	0.1542 to 0.5180	0.0015
	0.744467	0.497198	0.25409
Cytosolic fraction
PQBP3 / b-Tub ratio					Statistics				Tukey's HSD test
	<5G	10G	20G			Mean	SD			Mean Diff.	95.00% CI of diff.	Adjusted P Value
	0.448442	0.759396	1.27143		<5G	0.306862	0.120608		<5G vs. 10G	-0.3981	-0.7414 to -0.05485	0.025
	0.284608	0.819506	1.52517		10G	0.704968	0.100858		<5G vs. 20G	-0.9728	-1.316 to -0.6296	<0.0001
	0.336586	0.611531	0.927174		20G	1.27971	0.256844		10G vs. 20G	-0.5747	-0.9180 to -0.2315	0.003
	0.157813	0.629436	1.39505
Total cell extract
PQBP3 / GAPDH ratio					Statistics				Tukey's HSD test
	<5G	10G	20G			Mean	SD			Mean Diff.	95.00% CI of diff.	Adjusted P Value
	0.541679	0.518768	0.511003		<5G	0.554093	0.0437109		<5G vs. 10G	-0.02659	-0.1464 to 0.09323	0.8133
	0.540168	0.608375	0.467721		10G	0.580682	0.0844455		<5G vs. 20G	0.04372	-0.07611 to 0.1635	0.5843
	0.617447	0.687813	0.49062		20G	0.510376	0.0448237		10G vs. 20G	0.07031	-0.04952 to 0.1901	0.2798
