# Supplementary material for: PQBP3 prevents senescence by suppressing PSME3-mediated proteasomal Lamin B1 degradation
Source: EMBO J. 2024 Aug 5;43(18):3968–99. doi: 10.1038/s44318-024-00192-4 (PMC11405525; doi:10.1038/s44318-024-00192-4)
Supplement: Supplementary file 5 — Source data Fig. 4 [file 44318_2024_192_MOESM5_ESM.zip]

Archive with 23 entries (16 files):
- Figure4/
- Figure4/Figure4b/
- Figure4/Figure4b/Cytoplasmic fraction_beta-tublin.tif
- Figure4/Figure4b/Cytoplasmic fraction_PQBP3.tif
- Figure4/Figure4b/Nuclear fraction_Histone.tif
- Figure4/Figure4b/Nuclear fraction_PQBP3.tif
- Figure4/Figure4b/total cell extract_mTOR.tif
- Figure4/Figure4b/total cell extract_pSer2448-mTOR.tif
- Figure4/Figure4c/
- Figure4/Figure4c/Fig4c_numerical _data.xlsx
- Figure4/Figure4d/
- Figure4/Figure4d/MHY1485_negative/
- Figure4/Figure4d/MHY1485_negative/beta-Gal.tif
- Figure4/Figure4d/MHY1485_negative/Merge+Hoechst.tif
- Figure4/Figure4d/MHY1485_negative/PQBP3.tif
- Figure4/Figure4d/MHY1485_negative/pSer2448-mTOR.tif
- Figure4/Figure4d/MHY1485_positive/
- Figure4/Figure4d/MHY1485_positive/beta-Gal.tif
- Figure4/Figure4d/MHY1485_positive/Merge+Hoechst.tif
- Figure4/Figure4d/MHY1485_positive/PQBP3.tif
- Figure4/Figure4d/MHY1485_positive/pSer2448-mTOR.tif
- Figure4/Figure4e/
- Figure4/Figure4e/Fig4e_numerical _data.xlsx
