# Supplementary material for: PQBP3 prevents senescence by suppressing PSME3-mediated proteasomal Lamin B1 degradation
Source: EMBO J. 2024 Aug 5;43(18):3968–99. doi: 10.1038/s44318-024-00192-4 (PMC11405525; doi:10.1038/s44318-024-00192-4)
Supplement: Supplementary file 5 — Source data Fig. 4 [file 44318_2024_192_MOESM5_ESM.zip › Figure4/Figure4c/Fig4c_numerical _data.xlsx]

## Sheet: Figure4c
Figure 4c
pSer2448mTOR / mTOR ratio				Statistics				Welch's t-test
	MHY -	MHY +			mean	SD		p =	0.00623819
	1.25468	1.54325		MHY -	1.15779	0.0716643
	1.158	1.73147		MHY +	1.72863	0.195159
	1.13476	1.6421
	1.08371	1.9977
Nuclear / Cytoplasmic PQBP3 ratio				Statistics				Welch's t-test
	MHY -	MHY +			mean	SD		p =	0.00230561
	1.27699	0.648654		MHY -	1.5642	0.231554
	1.50458	0.659666		MHY +	0.656321	0.0822373
	1.65199	0.55796
	1.82324	0.759006
Nuclear PQBP3 / Histone				Statistics				Welch's t-test
	MHY -	MHY +			mean	SD		p =	0.00743325
	1.42334	0.748064		MHY -	1.44923	0.297047
	1.86987	0.717672		MHY +	0.667283	0.143423
	1.18411	0.453301
	1.31959	0.750094
Cytoplasmic PQBP3 / b-tubulin				Statistics				Welch's t-test
	MHY -	MHY +			mean	SD		p =	0.0112471
	0.62851	1.1831		MHY -	0.639165	0.115872
	0.483545	0.927908		MHY +	1.26103	0.261109
	0.754894	1.5053
	0.689711	1.42783
