# Supplementary material for: PQBP3 prevents senescence by suppressing PSME3-mediated proteasomal Lamin B1 degradation
Source: EMBO J. 2024 Aug 5;43(18):3968–99. doi: 10.1038/s44318-024-00192-4 (PMC11405525; doi:10.1038/s44318-024-00192-4)
Supplement: Supplementary file 5 — Source data Fig. 4 [file 44318_2024_192_MOESM5_ESM.zip › Figure4/Figure4e/Fig4e_numerical _data.xlsx]

## Sheet: Figure4e
Figure 4e
PQBP3 Nuclear / Cytoplasmic signal ratio				Statistics					Beta-GAL signal intensity				Statistics					Hoechst Nuclear / Cytoplasmic signal ratio				Statistics
	MHY -	MHY +			mean	SD				MHY -	MHY +			mean	SD				MHY -	MHY +			mean	SD
	3.68769	0.858004		MHY -	4.94703	2.55527				157.32	354.956		MHY -	191.198	62.6705				17.7774	8.5995		MHY -	10.0283	8.10303
	3.52418	1.22597		MHY +	0.652418	0.334956				128.561	231.962		MHY +	365.729	194.102				8.33993	5.55714		MHY +	5.79905	5.97525
	4.88005	1.13358								111.659	247.354								46.1246	4.11317
	1.15363	0.487949								126.126	221.484								5.7215	5.76082
	2.49742	0.537017								173.482	252.474								9.20028	4.57141
	2.07003	1.16165		Welch's t-test						307.55	510.116		Welch's t-test						5.32954	6.18756		Welch's t-test
	3.07212	1.29387		p =	4.61531e-22					318.38	484.797		p =	2.9508e-10					19.9851	10.7557		p =	0.000611244
	5.39983	1.115								110.282	460.919								10.5227	6.85438
	3.895	1.21202								200.534	481.435								9.46748	8.27643
	4.80884	0.542111								89.771	422.607								17.6384	21.4876
	2.78547	0.782003								255.795	502.464								12.9719	4.07955
	1.7724	1.01871								118.382	262.969								7.94048	9.99952
	2.22298	0.456095								160.353	477.368								5.56342	7.00968
	1.4831	0.0592827								200.767	280.929								4.56565	5.66177
	2.59146	0.907639								202.773	444.628								9.09642	0.411488
	9.09495	0.476185								247.163	331.054								19.9584	5.68992
	9.2879	0.522531								217.796	259.278								13.3714	19.7876
	6.2857	0.558878								295.123	607.852								5.84695	19.5315
	3.37948	0.446006								303.195	447.226								4.02079	19.623
	6.96899	1.18367								229.757	139.098								24.9234	1.44
	6.17904	0.680623								236.565	359.548								5.59316	2.98132
	3.86973	0.426053								113.01	440.717								3.99821	2.43777
	9.16727	0.458871								122.147	98.472								6.37757	1.65044
	3.99737	0.693715								249.493	241.896								5.61197	1.72627
	6.15024	0.728981								187.754	134.259								7.60719	2.14756
	4.08651	1.07484								225.467	220.866								6.89285	2.31056
	3.29147	0.88223								251.508	258.076								3.56894	2.74858
	5.54023	1.22793								205.335	398.234								6.4183	2.03868
	10.962	0.588364								207.948	230.499								8.75374	2.78802
	3.47625	0.695776								269.501	573.822								1.7585	1.99847
	4.47368	0.711405								140.631	351.691								3.91162	1.44475
	4.08503	0.824007								80.793	433.584								3.41375	1.66971
	2.26331	0.569158								192.447	296.564								2.3273	1.57108
	6.96774	0.452521								310.249	259.007								16.2462	1.30992
	14.1063	0.626265								207.193	438.172								28.3601	3.08006
	6.28585	0.498427								284.284	215.488								7.01067	13.5071
	4.85395	0.934403								159.482	287.818								7.09007	17.2416
	4.22894	0.536492								186.609	314.286								9.83898	26.4375
	5.62732	0.740486								180.596	228.036								10.9874	8.42408
	7.35275	0.364451								175.053	478.59								18.2062	8.06134
	10.683	0.445486								203.45	257.064								15.611	5.13019
	10.668	0.116395								133.997	282.758								5.72363	3.713
	4.33678	1.00141								82.459	198.861								7.4454	1.97676
	7.8881	0.7911								137.497	158.139								9.50103	8.0598
	7.23735	0.443723								251.815	252.214								10.6072	8.86384
	2.10441	0.920516								158.404	79.928								3.93357	5.71073
	5.81588	1.21395								101.012	299.673								5.284	13.2554
	5.8308	1.1048								134.194	194.648								8.27532	15.7496
	2.97732	0.483491								237.1	395.55								4.26	15.9387
	4.15002	1.29658								195.492	394.828								11.06	9.24015
	2.77601	0.360024								150.756	154.469								4.16691	5.77862
	2.79626	0.753985								174.597	381.709								4.32248	7.49163
	6.00736	0.452659								233.495	143.525								8.74088	6.27427
	5.36954	0.255738								310.6	944.394								41.4263	1.23652
	4.19711	0.149579								174.263	1091.33								8.60739	0.880731
	7.14914	0.290734								146.844	428.727								26.881	0.523472
	6.10177	0.174334								133.232	651.318								10.3913	0.695637
	6.58814	0.468249								143.69	653.825								11.2323	1.71506
	3.14829	0.284017								259.739	444.798								6.49468	0.642765
	2.51498	0.391501								254.247	158.769								10.1174	1.48296
	2.082	0.283531								156.641	110.348								5.54311	0.889961
	3.96594	0.321101								199.079	169.548								5.35478	0.901689
	3.27776	0.29224								211.437	233.903								6.34241	0.858474
	6.29374	0.502154								250.709	462.189								7.15172	1.08216
	3.5677	0.31326								151.195	494.88								8.34738	0.917307
	4.9196	0.346064								101.37	471.316								12.0952	0.871235
	1.20062	0.552292								144.478	527.647								2.46721	1.57768
	4.00632	0.462792								109.337	486.08								6.02832	1.09578
	3.77919	0.213244								238.712	967.944								7.42832	0.765483
	7.03266	1.29118								263.158	430.073								4.80064	1.641
