# Supplementary material for: PQBP3 prevents senescence by suppressing PSME3-mediated proteasomal Lamin B1 degradation
Source: EMBO J. 2024 Aug 5;43(18):3968–99. doi: 10.1038/s44318-024-00192-4 (PMC11405525; doi:10.1038/s44318-024-00192-4)
Supplement: Supplementary file 6 — Source data Fig. 5 [file 44318_2024_192_MOESM6_ESM.zip]

Archive with 35 entries (25 files):
- Figure5/
- Figure5/Figure5a/
- Figure5/Figure5a/Figure5a_source_data.xlsx
- Figure5/Figure5a/GAPDH.tif
- Figure5/Figure5a/PQBP3.tif
- Figure5/Figure5b/
- Figure5/Figure5b/non_transfected/
- Figure5/Figure5b/non_transfected/non-transfected_DAPI.tif
- Figure5/Figure5b/non_transfected/non-transfected_merge.tif
- Figure5/Figure5b/non_transfected/non-transfected_similar acquisition threshold for Hoechst 33342.tif
- Figure5/Figure5b/si_PQBP3#1/
- Figure5/Figure5b/si_PQBP3#1/si-PQBP3#1_DAPI.tif
- Figure5/Figure5b/si_PQBP3#1/si-PQBP3#1_merge.tif
- Figure5/Figure5b/si_PQBP3#1/si-PQBP3#1_similar acquisition threshold for Hoechst 33342.tif
- Figure5/Figure5b/si_PQBP3#2/
- Figure5/Figure5b/si_PQBP3#2/si-PQBP3#2_Hoechst.tif
- Figure5/Figure5b/si_PQBP3#2/si-PQBP3#2_merge.tif
- Figure5/Figure5b/si_PQBP3#2/si-PQBP3#2_similar  acquisition threshold for Hoechst 33342.tif
- Figure5/Figure5b/si_Scramble/
- Figure5/Figure5b/si_Scramble/si-Scramble_DAPI.tif
- Figure5/Figure5b/si_Scramble/si-Scramble_merge .tif
- Figure5/Figure5b/si_Scramble/si-Scramble_similar acquisition threshold for Hoechst 33342.tif
- Figure5/Figure5c/
- Figure5/Figure5c/non-transfected.tif
- Figure5/Figure5c/si-PQBP3#1.tif
- Figure5/Figure5c/si-PQBP3#2.tif
- Figure5/Figure5c/si-Scramble.tif
- Figure5/Figure5d/
- Figure5/Figure5d/Figure5d_numerical_data.xlsx
- Figure5/Figure5e/
- Figure5/Figure5e/Figure5e_numerical_data.xlsx
- Figure5/Figure5e/non-transfected.tif
- Figure5/Figure5e/si-PQBP3#1.tif
- Figure5/Figure5e/si-PQBP3#2.tif
- Figure5/Figure5e/si-Scramble.tif
