# Supplementary material for: PQBP3 prevents senescence by suppressing PSME3-mediated proteasomal Lamin B1 degradation
Source: EMBO J. 2024 Aug 5;43(18):3968–99. doi: 10.1038/s44318-024-00192-4 (PMC11405525; doi:10.1038/s44318-024-00192-4)
Supplement: Supplementary file 6 — Source data Fig. 5 [file 44318_2024_192_MOESM6_ESM.zip › Figure5/Figure5a/Figure5a_source_data.xlsx]

## Sheet: Figure5a
Figure 5a
PQBP3 / GAPDH ratio						Statistics
	non TF	si-PQBP3 #1	si-PQBP3 #2	si-Scramble			mean	SD
	2.08697	1.13766	0.897919	2.57018		non TF	2.24545	0.367809
	2.02065	1.12242	0.830021	1.85038		si-PQBP3 #1	1.15562	0.285913
	2.0788	0.832993	0.73126	2.64438		si-PQBP3 #2	1.01419	0.394894
	2.79539	1.52942	1.59758	2.15013		si-Scramble	2.30377	0.37245
						Tukey's HSD test
						Tukey's multiple comparisons test	Mean Diff.	95.00% CI of diff.	Adjusted P Value
						non TF vs. si-PQBP3 #1	1.09	0.3390 to 1.841	0.0048
						non TF vs. si-PQBP3 #2	1.231	0.4804 to 1.982	0.0019
						non TF vs. si-Scramble	-0.05831	-0.8092 to 0.6925	0.9954
						si-PQBP3 #1 vs. si-PQBP3 #2	0.1414	-0.6094 to 0.8923	0.9422
						si-PQBP3 #1 vs. si-Scramble	-1.148	-1.899 to -0.3973	0.0033
						si-PQBP3 #2 vs. si-Scramble	-1.29	-2.040 to -0.5387	0.0013
