# Supplementary material for: PQBP3 prevents senescence by suppressing PSME3-mediated proteasomal Lamin B1 degradation
Source: EMBO J. 2024 Aug 5;43(18):3968–99. doi: 10.1038/s44318-024-00192-4 (PMC11405525; doi:10.1038/s44318-024-00192-4)
Supplement: Supplementary file 6 — Source data Fig. 5 [file 44318_2024_192_MOESM6_ESM.zip › Figure5/Figure5d/Figure5d_numerical_data.xlsx]

## Sheet: Sheet1
Figure 5d
Ratio of notched nuclei						Statistics
	non TF	si-PQBP3 #1	si-PQBP3 #2	si-Scramble			mean	SD
	0	0.0357143	0.0666667	0		non TF	0	0
	0	0.0689655	0.0714286	0		si-PQBP3 #1	0.053868	0.0333263
	0	0.047619	0	0		si-PQBP3 #2	0.0530037	0.0312918
	0	0.08	0.0769231	0		si-Scramble	0	0
	0	0.0909091	0.05	0
		0
						Tukey's HSD test
						Tukey's multiple comparisons test	Mean Diff.	95.00% CI of diff.	Adjusted P Value
						non TF vs. si-PQBP3 #1	-0.05387	-0.09449 to -0.01324	0.0075
						non TF vs. si-PQBP3 #2	-0.053	-0.09544 to -0.01057	0.0119
						non TF vs. si-Scramble	0	-0.04243 to 0.04243	>0.9999
						si-PQBP3 #1 vs. si-PQBP3 #2	0.0008643	-0.03976 to 0.04149	>0.9999
						si-PQBP3 #1 vs. si-Scramble	0.05387	0.01324 to 0.09449	0.0075
						si-PQBP3 #2 vs. si-Scramble	0.053	0.01057 to 0.09544	0.0119
Ratio of protruded nuclei						Statistics
	non TF	si-PQBP3 #1	si-PQBP3 #2	si-Scramble			mean	SD
	0	0.0666667	0.0625	0.05		non TF	0.0207158	0.0227221
	0	0.133333	0.0666667	0		si-PQBP3 #1	0.0996831	0.0396658
	0	0.151515	0.0833333	0		si-PQBP3 #2	0.0940789	0.0386382
	0.04	0.0714286	0.157895	0		si-Scramble	0.00833333	0.0204124
	0.0408163	0.0754717	0.1	0
	0.0434783			0
						Tukey's HSD test
						Tukey's multiple comparisons test	Mean Diff.	95.00% CI of diff.	Adjusted P Value
						non TF vs. si-PQBP3 #1	-0.07897	-0.1315 to -0.02648	0.0025
						non TF vs. si-PQBP3 #2	-0.07336	-0.1258 to -0.02088	0.0047
						non TF vs. si-Scramble	0.01238	-0.03766 to 0.06243	0.896
						si-PQBP3 #1 vs. si-PQBP3 #2	0.005604	-0.04922 to 0.06042	0.9913
						si-PQBP3 #1 vs. si-Scramble	0.09135	0.03886 to 0.1438	0.0006
						si-PQBP3 #2 vs. si-Scramble	0.08575	0.03326 to 0.1382	0.0011
