# Supplementary material for: PQBP3 prevents senescence by suppressing PSME3-mediated proteasomal Lamin B1 degradation
Source: EMBO J. 2024 Aug 5;43(18):3968–99. doi: 10.1038/s44318-024-00192-4 (PMC11405525; doi:10.1038/s44318-024-00192-4)
Supplement: Supplementary file 6 — Source data Fig. 5 [file 44318_2024_192_MOESM6_ESM.zip › Figure5/Figure5e/Figure5e_numerical_data.xlsx]

## Sheet: Sheet1
Figure 5e
Cytoplasmic DNA						Statistics
	non TF	si-PQBP3 #1	si-PQBP3 #2	si-Scramble			mean	SD
	258.594	5459.6	3121.51	1194.63		non TF	391.793	187.98
	269.52	3023	1946.54	1504.21		si-PQBP3 #1	4523.33	2094.72
	185.75	5787.4	4541.61	834.056		si-PQBP3 #2	3652.52	1561.48
	353.29	2895.52	1947.53	1438.65		si-Scramble	1300.03	408.025
	418.849	7925.35	1990.98	1041.66
	484.408	3980.89	2334.11	1136.36
	287.731	8071.04	2351.21	1584.34		Tukey's HSD test
	302.3	4578.2	5469.55	1249.26		Tukey's multiple comparisons test	Mean Diff.	95.00% CI of diff.	Adjusted P Value
	447.987	6308.23	1757.19	1311.18		non TF vs. si-PQBP3 #1	-4132	-5110 to -3153	<0.0001
	469.84	8781.26	6583.28	2006.83		non TF vs. si-PQBP3 #2	-3261	-4205 to -2317	<0.0001
	342.363	4975.2	6461.29	1515.14		non TF vs. si-Scramble	-908.2	-2075 to 258.7	0.183
	1081.72	7517.43	5068.44	914.183		si-PQBP3 #1 vs. si-PQBP3 #2	870.8	-55.63 to 1797	0.0734
	462.555	4618.27	3347.32	1249.26		si-PQBP3 #1 vs. si-Scramble	3223	2071 to 4376	<0.0001
	262.236	3307.09	4157.38	2203.51		si-PQBP3 #2 vs. si-Scramble	2352	1229 to 3476	<0.0001
	447.986	870.478	5584.34	939.679
	338.721	3008.43	7637.03	677.443
	440.702	4745.74	3007.1
	327.795	4363.31	2563.95
	407.923	4396.09	3231.59
	378.785	2483.96	5755.73
	342.363	3186.89	1093.46
	203.961	7255.19	4697.92
	262.235	7335.32	3691.1
	50.99	2487.6	2377.48
	320.511	5007.98	3092.93
	517.187	2134.31	3237.33
	644.663	1431.37	3124.68
	659.232	4377.88	3537.01
		2819.04	1486.26
		2567.73	3278.59
			3876.68
			4102.79
			2379.83
			4710.22
			4294.15
