# Supplementary material for: PQBP3 prevents senescence by suppressing PSME3-mediated proteasomal Lamin B1 degradation
Source: EMBO J. 2024 Aug 5;43(18):3968–99. doi: 10.1038/s44318-024-00192-4 (PMC11405525; doi:10.1038/s44318-024-00192-4)
Supplement: Supplementary file 7 — Source data Fig. 6 [file 44318_2024_192_MOESM7_ESM.zip]

Archive with 66 entries (51 files):
- Figure6/
- Figure6/Figure6a/
- Figure6/Figure6a/H2O2_negative/
- Figure6/Figure6a/H2O2_negative/beta-Gal.tif
- Figure6/Figure6a/H2O2_negative/H3K9me3+Hoechst+beta-Gal.tif
- Figure6/Figure6a/H2O2_negative/H3K9me3+Hoechst.tif
- Figure6/Figure6a/H2O2_negative/H3K9me3.tif
- Figure6/Figure6a/H2O2_negative/Hoechst.tif
- Figure6/Figure6a/H2O2_positive/
- Figure6/Figure6a/H2O2_positive/beta-Gal.tif
- Figure6/Figure6a/H2O2_positive/H3K9me3+Hoechst+beta-Gal.tif
- Figure6/Figure6a/H2O2_positive/H3K9me3+Hoechst.tif
- Figure6/Figure6a/H2O2_positive/H3K9me3.tif
- Figure6/Figure6a/H2O2_positive/Hoechst.tif
- Figure6/Figure6b/
- Figure6/Figure6b/Fig6b_numerical_data.xlsx
- Figure6/Figure6b/non-transfected/
- Figure6/Figure6b/non-transfected/beta-Gal.tif
- Figure6/Figure6b/non-transfected/Merge.tif
- Figure6/Figure6b/non-transfected/siRNA.tif
- Figure6/Figure6b/si-PQBP3#1/
- Figure6/Figure6b/si-PQBP3#1/beta-Gal.tif
- Figure6/Figure6b/si-PQBP3#1/Merge.tif
- Figure6/Figure6b/si-PQBP3#1/siRNA.tif
- Figure6/Figure6b/si-Scramble/
- Figure6/Figure6b/si-Scramble/beta-Gal.tif
- Figure6/Figure6b/si-Scramble/Merge.tif
- Figure6/Figure6b/si-Scramble/siRNA.tif
- Figure6/Figure6c/
- Figure6/Figure6c/H2O2_negative/
- Figure6/Figure6c/H2O2_negative/beta-Gal.tif
- Figure6/Figure6c/H2O2_negative/H3K9me3+Hoechst+beta-Gal.tif
- Figure6/Figure6c/H2O2_negative/H3K9me3+Hoechst.tif
- Figure6/Figure6c/H2O2_negative/H3K9me3.tif
- Figure6/Figure6c/H2O2_negative/Hoechst.tif
- Figure6/Figure6c/H2O2_positive/
- Figure6/Figure6c/H2O2_positive/beta-Gal.tif
- Figure6/Figure6c/H2O2_positive/H3K9me3+Hoechst+beta-Gal.tif
- Figure6/Figure6c/H2O2_positive/H3K9me3+Hoechst.tif
- Figure6/Figure6c/H2O2_positive/H3K9me3.tif
- Figure6/Figure6c/H2O2_positive/Hoechst.tif
- Figure6/Figure6d/
- Figure6/Figure6d/Fig6d_numerical_data.xlsx
- Figure6/Figure6d/non-transfected/
- Figure6/Figure6d/non-transfected/._beta-Gal.tiff
- Figure6/Figure6d/non-transfected/._Merge.tiff
- Figure6/Figure6d/non-transfected/._siRNA.tiff
- Figure6/Figure6d/non-transfected/beta-Gal.tiff
- Figure6/Figure6d/non-transfected/Merge.tiff
- Figure6/Figure6d/non-transfected/siRNA.tiff
- Figure6/Figure6d/si-PQBP3#1/
- Figure6/Figure6d/si-PQBP3#1/.DS_Store
- Figure6/Figure6d/si-PQBP3#1/._.DS_Store
- Figure6/Figure6d/si-PQBP3#1/._beta-Gal.tiff
- Figure6/Figure6d/si-PQBP3#1/._Merge.tiff
- Figure6/Figure6d/si-PQBP3#1/._siRNA.tiff
- Figure6/Figure6d/si-PQBP3#1/beta-Gal.tiff
- Figure6/Figure6d/si-PQBP3#1/Merge.tiff
- Figure6/Figure6d/si-PQBP3#1/siRNA.tiff
- Figure6/Figure6d/si-Scramble/
- Figure6/Figure6d/si-Scramble/._beta-Gal.tiff
- Figure6/Figure6d/si-Scramble/._Merge.tiff
- Figure6/Figure6d/si-Scramble/._siRNA.tiff
- Figure6/Figure6d/si-Scramble/beta-Gal.tiff
- Figure6/Figure6d/si-Scramble/Merge.tiff
- Figure6/Figure6d/si-Scramble/siRNA.tiff
