# Supplementary material for: PQBP3 prevents senescence by suppressing PSME3-mediated proteasomal Lamin B1 degradation
Source: EMBO J. 2024 Aug 5;43(18):3968–99. doi: 10.1038/s44318-024-00192-4 (PMC11405525; doi:10.1038/s44318-024-00192-4)
Supplement: Supplementary file 7 — Source data Fig. 6 [file 44318_2024_192_MOESM7_ESM.zip › Figure6/Figure6b/Fig6b_numerical_data.xlsx]

## Sheet: Figure6b
Figure 6b
PQBP3 signal intensity					Statistics
	non TF	si-PQBP3	si-Scramble			mean	SD
	11496.5	822.572	10916.4		non TF	13246.3	4388.75
	15347.2	488.736	11025.2		si-PQBP3	499.377	337.627
	12471.3	971.73	11011.3		si-Scramble	13628.2	3589.04
	15879.5	352.69	15011.3
	19897.5	958.703	13156
	18285.4	406.723	19460.4
	10442.3	163.555	8886.75		Tukey's HSD test
	7826.24	222.129	14881.8		Tukey's multiple comparisons test	Mean Diff.	95.00% CI of diff.	Adjusted P Value
	7571.07	107.551	18304.6		non TF vs. si-PQBP3	12747	8887 to 16607	<0.0001
					non TF vs. si-Scramble	-381.9	-4242 to 3478	0.967
					si-PQBP3 vs. si-Scramble	-13129	-16989 to -9269	<0.0001
b-Gal signal intensity					Statistics
	non TF	si-PQBP3	si-Scramble			mean	SD
	3311.01	23586.4	3806.08		non TF	2378.56	899.115
	989.794	31396.6	3987.11		si-PQBP3	20720.7	6095.73
	2704.15	16446.4	1543.43		si-Scramble	2019.51	1102.65
	2214.52	16359.3	1878.16
	773.024	13662.7	1273.41
	2755.01	28356.3	1315.74
	3001.64	18081.6	1183.55		Tukey's HSD test
	2935.83	16244.4	1204.21		Tukey's multiple comparisons test	Mean Diff.	95.00% CI of diff.	Adjusted P Value
	2722.02	22352.6	1983.87		non TF vs. si-PQBP3	-18342	-22597 to -14088	<0.0001
					non TF vs. si-Scramble	359	-3895 to 4614	0.9758
					si-PQBP3 vs. si-Scramble	18701	14447 to 22956	<0.0001
