# Supplementary material for: PQBP3 prevents senescence by suppressing PSME3-mediated proteasomal Lamin B1 degradation
Source: EMBO J. 2024 Aug 5;43(18):3968–99. doi: 10.1038/s44318-024-00192-4 (PMC11405525; doi:10.1038/s44318-024-00192-4)
Supplement: Supplementary file 7 — Source data Fig. 6 [file 44318_2024_192_MOESM7_ESM.zip › Figure6/Figure6d/Fig6d_numerical_data.xlsx]

## Sheet: Figure6d
Figure 6d
PQBP3 signal intensity					Statistics
	non TF	si-PQBP3	si-Scramble			mean	SD
	35783	5574.68	52267.1		non TF	39691	7611.07
	45557.3	4950	37808.8		si-PQBP3	7363.79	1700.17
	52167.7	7642.23	40768.2		si-Scramble	39970.8	6660.48
	36947.8	8578.98	40242.3
	31794	9035.7	35481.2
	35896.3	8401.16	33257.3
					Tukey's HSD test
					Tukey's multiple comparisons test	Mean Diff.	95.00% CI of diff.	Adjusted P Value
					non TF vs. si-PQBP3	32327	23448 to 41207	<0.0001
					non TF vs. si-Scramble	-279.8	-9159 to 8600	0.9963
					si-PQBP3 vs. si-Scramble	-32607	-41487 to -23727	<0.0001
b-Gal signal intensity					Statistics
	non TF	si-PQBP3	si-Scramble			mean	SD
	24792.7	36307.1	14448.3		non TF	19053.9	6361.98
	15467.5	42045	16099		si-PQBP3	39784.1	8946.74
	10027.8	35504.8	15201.8		si-Scramble	18894.2	4107.14
	23854.4	38825.8	23534.1
	25086.2	56106.2	21093.6
	15094.9	29916.1	22988.6
					Tukey's HSD test
					Tukey's multiple comparisons test	Mean Diff.	95.00% CI of diff.	Adjusted P Value
					non TF vs. si-PQBP3	-20730	-30879 to -10582	0.0002
					non TF vs. si-Scramble	159.7	-9989 to 10308	0.9991
					si-PQBP3 vs. si-Scramble	20890	10741 to 31038	0.0002
