# Supplementary material for: PQBP3 prevents senescence by suppressing PSME3-mediated proteasomal Lamin B1 degradation
Source: EMBO J. 2024 Aug 5;43(18):3968–99. doi: 10.1038/s44318-024-00192-4 (PMC11405525; doi:10.1038/s44318-024-00192-4)
Supplement: Supplementary file 8 — Source data Fig. 7 [file 44318_2024_192_MOESM8_ESM.zip]

Archive with 25 entries (18 files):
- Figure7/
- Figure7/Figure7a/
- Figure7/Figure7a/EGFP-PQBP3/
- Figure7/Figure7a/EGFP-PQBP3/Bright field.tif
- Figure7/Figure7a/EGFP-PQBP3/DAPI.tif
- Figure7/Figure7a/EGFP-PQBP3/EGFP-PQBP3+Fibrillarin+DAPI.tif
- Figure7/Figure7a/EGFP-PQBP3/EGFP-PQBP3.tif
- Figure7/Figure7a/EGFP-PQBP3/Fibrillarin.tif
- Figure7/Figure7a/PQBP3-EGFP/
- Figure7/Figure7a/PQBP3-EGFP/Bright field.tif
- Figure7/Figure7a/PQBP3-EGFP/DAPI.tif
- Figure7/Figure7a/PQBP3-EGFP/Fibrillarin.tif
- Figure7/Figure7a/PQBP3-EGFP/PQBP3-EGFP+Fibrillarin+DAPI.tif
- Figure7/Figure7a/PQBP3-EGFP/PQBP3.tif
- Figure7/Figure7b/
- Figure7/Figure7b/EGFP/
- Figure7/Figure7b/EGFP/Bright field.tif
- Figure7/Figure7b/EGFP/EGFP.tif
- Figure7/Figure7b/EGFP/Hoechst 33342.tif
- Figure7/Figure7b/EGFP/Merge.tif
- Figure7/Figure7b/EGFP-PQBP3/
- Figure7/Figure7b/EGFP-PQBP3/Bright field.tif
- Figure7/Figure7b/EGFP-PQBP3/EGFP-PQBP3.tif
- Figure7/Figure7b/EGFP-PQBP3/Hoechst 33342.tif
- Figure7/Figure7b/EGFP-PQBP3/Merge.tif
