# Supplementary material for: PQBP3 prevents senescence by suppressing PSME3-mediated proteasomal Lamin B1 degradation
Source: EMBO J. 2024 Aug 5;43(18):3968–99. doi: 10.1038/s44318-024-00192-4 (PMC11405525; doi:10.1038/s44318-024-00192-4)
Supplement: Supplementary file 9 — Source data Fig. 8 [file 44318_2024_192_MOESM9_ESM.zip]

Archive with 51 entries (40 files):
- Figure8/
- Figure8/Figure8b/
- Figure8/Figure8b/Fig8b_numerical _data.xlsx
- Figure8/Figure8b/H2O2_negative/
- Figure8/Figure8b/H2O2_negative/Lower images/
- Figure8/Figure8b/H2O2_negative/Lower images/PQBP3+Lamin B1.tif
- Figure8/Figure8b/H2O2_negative/Lower images/PQBP3+PSME3+Lamin B1.tif
- Figure8/Figure8b/H2O2_negative/Lower images/PQBP3+PSME3.tif
- Figure8/Figure8b/H2O2_negative/Lower images/PSME3+Lamin B1.tif
- Figure8/Figure8b/H2O2_negative/Upper images/
- Figure8/Figure8b/H2O2_negative/Upper images/DAPI.tif
- Figure8/Figure8b/H2O2_negative/Upper images/PQBP3+PSME3+Lamin B1.tif
- Figure8/Figure8b/H2O2_positive/
- Figure8/Figure8b/H2O2_positive/Lower images/
- Figure8/Figure8b/H2O2_positive/Lower images/PQBP3+Lamin B1.tif
- Figure8/Figure8b/H2O2_positive/Lower images/PQBP3+PSME3.tif
- Figure8/Figure8b/H2O2_positive/Lower images/PSME3+Lamin B1.tif
- Figure8/Figure8b/H2O2_positive/Upper images/
- Figure8/Figure8b/H2O2_positive/Upper images/DAPI.tif
- Figure8/Figure8b/H2O2_positive/Upper images/PQBP3+PSME3+Lamin B1.tif
- Figure8/Figure8c/
- Figure8/Figure8c/Input  EGFP.tif
- Figure8/Figure8c/Input GAPDH.tif
- Figure8/Figure8c/Input laminB1.tif
- Figure8/Figure8c/Input PSME3.tif
- Figure8/Figure8c/IP-EGFP EGFP.tif
- Figure8/Figure8c/IP-EGFP LaminB1.tif
- Figure8/Figure8c/IP-EGFP PSME3.tif
- Figure8/Figure8c/IP-LaminB1  EGFP.tif
- Figure8/Figure8c/IP-LaminB1  LaminB1.tif
- Figure8/Figure8c/IP-LaminB1  PSME3.tif
- Figure8/Figure8c/IP-PSME3  EGFP.tif
- Figure8/Figure8c/IP-PSME3  LaminB1.tif
- Figure8/Figure8c/IP-PSME3  PSME3.tif
- Figure8/Figure8d/
- Figure8/Figure8d/Fig8d_numerical _data.xlsx
- Figure8/Figure8e/
- Figure8/Figure8e/Fig8e_numerical _data.xlsx
- Figure8/Figure8e/Input GAPDH.tif
- Figure8/Figure8e/Input Lamin B1.tif
- Figure8/Figure8e/Input PQBP3.tif
- Figure8/Figure8e/Input PSME3.tif
- Figure8/Figure8e/IP-LaminB1  LaminB1.tif
- Figure8/Figure8e/IP-LaminB1  PSME3.tif
- Figure8/Figure8e/IP-LaminB1 PQBP3.tif
- Figure8/Figure8e/IP-PQBP3  LaminB1.tif
- Figure8/Figure8e/IP-PQBP3  PQBP3.tif
- Figure8/Figure8e/IP-PQBP3  PSME3.tif
- Figure8/Figure8e/IP-PSME3 LaminB1.tif
- Figure8/Figure8e/IP-PSME3 PQBP3.tif
- Figure8/Figure8e/IP-PSME3 PSME3.tif
