# Supplementary material for: PQBP3 prevents senescence by suppressing PSME3-mediated proteasomal Lamin B1 degradation
Source: EMBO J. 2024 Aug 5;43(18):3968–99. doi: 10.1038/s44318-024-00192-4 (PMC11405525; doi:10.1038/s44318-024-00192-4)
Supplement: Supplementary file 9 — Source data Fig. 8 [file 44318_2024_192_MOESM9_ESM.zip › Figure8/Figure8b/Fig8b_numerical _data.xlsx]

## Sheet: Figure8b
Figure 8b
Figure 7b - PQBP3 density on Lamin B1 ring / cell				Figure 7b - PQBP3 density on Lamin B1 ring / cell
	H2O2-	H2O2+		p =	2.08676e-16
	249.198	4.234
	218.793	8.224
	645.96	20.926
	219.49	14.079
	169.483	22.791
	482.157	4.129
	556.366	47.986
	204.384	3.851
	255.802	1.376
	328.129	5.123
	347.278	13.434
	186.524	2.683
	371.027	15.926
	201.456	22.93
	504.599	7.353
	468.723	12.301
	357.018	21.519
	236.844	151.937
	535.858	26.763
	220.222	7.893
	212.538	20.229
	260.611	5.854
	293.35	28.906
	216.702	10.019
	156.677	34.5
	216.336	33.437
	355.38	34.116
	197.728	20.142
	108.883	43.316
	125.261	45.268
	134.043	19.689
	269.061	44.152
	177.132	36.381
	360.102	8.12
	259.67	26.484
	333.565	24.55
	158.593	4.635
	208.217	28.366
	179.38	12.876
	320.096	240.277
	556.557	298.787
	612.419	211.527
	642.893	291.817
	606.86	246.428
	391.935	292.584
	448.668	297.288
	355.885	170.198
	473.114	190.218
	475.989	229.248
	376.202	292.723
Figure 7b - PSME3 density on Lamin B1 ring / cell				Figure 7b - PSME3 density on Lamin B1 ring / cell
	H2O2-	H2O2+		p =	0.255544
	310.565	303.718
	404.603	438.388
	955.097	388.939
	260.471	241.845
	205.29	440.008
	721.336	684.972
	942.952	211.754
	278.749	531.624
	370.922	294.483
	713.687	395.856
	566.942	181.454
	311.419	238.918
	483.795	395.176
	259.095	251.306
	718.252	289.953
	456.056	349.125
	407.687	165.667
	313.388	100.711
	676.173	252.143
	488.029	241.357
	234.806	227.122
	480.432	355.711
	451.543	109.597
	310.722	465.5
	166.539	494.65
	250.679	145.769
	362.053	232.819
	223.672	299.449
	115.277	97.313
	169.292	141.343
	167.305	307.046
	397.006	442.448
	319.696	158.105
	522.598	192.187
	416.538	310.496
	631.62	473.044
	204.749	484.892
	218.427	855.222
	199.017	950.985
	350.188	519.828
	702.536	956.369
	1012.39	621.828
	702.361	809.693
	569.782	749.128
	333.356	500.121
	555.913	479.787
	332.032	674.988
	762.056	760.697
	912.321	482.645
	574.121	202.519
Figure 7b - Number of co-localized dots / cell				Figure 7b - Number of co-localized dots / cell
	H2O2-	H2O2+		p =	1.00271e-18
	5	0
	3	0
	2	1
	3	1
	4	0
	5	0
	6	0
	2	1
	5	0
	4	2
	7	0
	3	0
	4	0
	5	1
	2	3
	7	1
	3	4
	7	0
	2	0
	4	1
	1	0
	5	0
	1	0
	3	1
	2	0
	4	1
	2	1
	4	0
	8	0
	2	0
	7	0
	2	0
	2	0
	4	0
	3	0
	3	0
	2	1
	4	2
	6	0
	2	0
	1	0
	7	0
	3	0
	3	0
	4	2
	3	1
	3	1
	1	1
	3	0
	4	1
