# Supplementary material for: PQBP3 prevents senescence by suppressing PSME3-mediated proteasomal Lamin B1 degradation
Source: EMBO J. 2024 Aug 5;43(18):3968–99. doi: 10.1038/s44318-024-00192-4 (PMC11405525; doi:10.1038/s44318-024-00192-4)
Supplement: Supplementary file 9 — Source data Fig. 8 [file 44318_2024_192_MOESM9_ESM.zip › Figure8/Figure8d/Fig8d_numerical _data.xlsx]

## Sheet: Figure8d
Figure 8d
					Statistics
Lamin B1 / GAPDH					Tukey's multiple comparisons test	Mean Diff.	95.00% CI of diff.	Adjusted P Value
H2O2-		H2O2+			1 vs. 2	-3.856	-45.68 to 37.96	0.9904
EGFP-PQBP3	EGFP	EGFP-PQBP3	EGFP		1 vs. 3	42.75	0.9318 to 84.57	0.0452
1	2	3	4		1 vs. 4	84.68	42.86 to 126.5	0.0009
130.715	128.073	72.6052	19.7266		2 vs. 3	46.61	4.788 to 88.43	0.03
113.965	124.976	51.4499	27.2805		2 vs. 4	88.54	46.71 to 130.4	0.0006
104.06	107.259	96.4263	47.6951		3 vs. 4	41.93	0.1054 to 83.75	0.0494
% PQBP3-EGFP in PSME3-IP					Tukey's multiple comparisons test	Mean Diff.	95.00% CI of diff.	Adjusted P Value
H2O2-		H2O2+			1 vs. 2	56.46	42.14 to 70.79	<0.0001
EGFP-PQBP3	EGFP	EGFP-PQBP3	EGFP		1 vs. 3	27.22	12.89 to 41.55	0.0005
1	2	3	4		1 vs. 4	57.18	42.85 to 71.50	<0.0001
85.0201	21.1331	57.6967	13.332		2 vs. 3	-29.24	-43.57 to -14.91	0.0003
63.3588	25.7999	39.0603	22.2328		2 vs. 4	0.7103	-13.62 to 15.04	0.9988
79.4305	17.2694	47.377	19.6068		3 vs. 4	29.95	15.62 to 44.28	0.0002
75.6471	13.3942	50.4316	19.5836
% PSME3 in EGFP-IP					Tukey's multiple comparisons test	Mean Diff.	95.00% CI of diff.	Adjusted P Value
H2O2-		H2O2+			1 vs. 2	46.61	29.33 to 63.90	<0.0001
EGFP-PQBP3	EGFP	EGFP-PQBP3	EGFP		1 vs. 3	24.39	7.106 to 41.67	0.006
1	2	3	4		1 vs. 4	43.97	26.68 to 61.25	<0.0001
56.9858	6.6718	37.2516	24.8674		2 vs. 3	-22.22	-39.51 to -4.942	0.0113
70.2011	29.2508	43.2329	28.5508		2 vs. 4	-2.648	-19.93 to 14.64	0.9674
61.5643	27.5656	47.6137	10.6059		3 vs. 4	19.58	2.294 to 36.86	0.0252
73.2363	12.0414	36.3314	22.0967
% Lamin B1 in PSME3-IP					Tukey's multiple comparisons test	Mean Diff.	95.00% CI of diff.	Adjusted P Value
H2O2-		H2O2+			1 vs. 2	-50.39	-68.50 to -32.27	<0.0001
EGFP-PQBP3	EGFP	EGFP-PQBP3	EGFP		1 vs. 3	4.884	-13.23 to 23.00	0.8529
1	2	3	4		1 vs. 4	-19.09	-37.21 to -0.9758	0.0379
26.2716	87.2828	22.7362	38.3009		2 vs. 3	55.27	37.16 to 73.39	<0.0001
18.9822	68.4122	20.8874	29.2544		2 vs. 4	31.3	13.18 to 49.41	0.0012
28.4102	77.4396	15.6451	59.6995		3 vs. 4	-23.98	-42.09 to -5.860	0.0093
30.1977	72.2783	25.0554	52.9763
% PSME3 in Lamin B1-IP					Tukey's multiple comparisons test	Mean Diff.	95.00% CI of diff.	Adjusted P Value
H2O2-		H2O2+			1 vs. 2	-41.47	-57.79 to -25.15	<0.0001
EGFP-PQBP3	EGFP	EGFP-PQBP3	EGFP		1 vs. 3	-0.05305	-16.37 to 16.27	>0.9999
1	2	3	4		1 vs. 4	-21.1	-37.42 to -4.784	0.0109
17.6934	50.9431	15.4228	38.6338		2 vs. 3	41.42	25.10 to 57.74	<0.0001
25.2011	67.8585	26.1873	32.6401		2 vs. 4	20.37	4.051 to 36.69	0.0138
18.2325	46.8514	13.7378	41.641		3 vs. 4	-21.05	-37.37 to -4.731	0.0111
10.6504	72.012	16.6417	43.2714
