# Supplementary material for: PQBP3 prevents senescence by suppressing PSME3-mediated proteasomal Lamin B1 degradation
Source: EMBO J. 2024 Aug 5;43(18):3968–99. doi: 10.1038/s44318-024-00192-4 (PMC11405525; doi:10.1038/s44318-024-00192-4)
Supplement: Supplementary file 9 — Source data Fig. 8 [file 44318_2024_192_MOESM9_ESM.zip › Figure8/Figure8e/Fig8e_numerical _data.xlsx]

## Sheet: Figure8e
Figure 8e
% PQBP3 in PSME3-IP			Unpaired t test
H2O2 (-)	H2O2 (+)		P value	0.000704
38.4443	25.7356		P value summary	***
38.3569	17.2508		Significantly different (P < 0.05)?	Yes
33.2069	23.0726		One- or two-tailed P value?	Two-tailed
36.3113	23.9698		t, df	t=6.369, df=6
% PSME3 in PQBP3-IP			Unpaired t test
H2O2 (-)	H2O2 (+)		P value	0.00281
69.6587	39.9253		P value summary	**
62.3241	31.0018		Significantly different (P < 0.05)?	Yes
51.086	16.5575		One- or two-tailed P value?	Two-tailed
54.5653	23.6793		t, df	t=4.865, df=6
% lamin B1 in PSME3-IP			Unpaired t test
H2O2 (-)	H2O2 (+)		P value	0.003686
33.4926	19.1343		P value summary	**
39.3224	22.9121		Significantly different (P < 0.05)?	Yes
31.2814	15.455		One- or two-tailed P value?	Two-tailed
29.0019	9.70793		t, df	t=4.602, df=6
% PSME3 in lamin B1-IP			Unpaired t test
H2O2 (-)	H2O2 (+)		P value	0.022107
52.5525	22.5844		P value summary	*
51.4221	44.8148		Significantly different (P < 0.05)?	Yes
58.0834	46.2212		One- or two-tailed P value?	Two-tailed
57.0834	35.9231		t, df	t=3.064, df=6
