# Supplementary material for: PQBP3 prevents senescence by suppressing PSME3-mediated proteasomal Lamin B1 degradation
Source: EMBO J. 2024 Aug 5;43(18):3968–99. doi: 10.1038/s44318-024-00192-4 (PMC11405525; doi:10.1038/s44318-024-00192-4)
Supplement: Supplementary file 10 — Source data Fig. 9 [file 44318_2024_192_MOESM10_ESM.zip]

Archive with 36 entries (30 files):
- Figure9/
- Figure9/Figure9a/
- Figure9/Figure9a/GAPDH.tif
- Figure9/Figure9a/LaminB1.tif
- Figure9/Figure9a/Ub.tif
- Figure9/Figure9b/
- Figure9/Figure9b/Input LaminB1.tif
- Figure9/Figure9b/Input SUMO1.tif
- Figure9/Figure9b/Input Ubiqutin.tif
- Figure9/Figure9b/IP-LaminB1  LaminB1.tif
- Figure9/Figure9b/IP-LaminB1 SUMO1.tif
- Figure9/Figure9b/IP-LaminB1 Ubiquitin.tif
- Figure9/Figure9b/IP-Ub  LaminB1.tif
- Figure9/Figure9b/IP-Ub  SUMO1.tif
- Figure9/Figure9b/IP-Ub Ubiquitin.tif
- Figure9/Figure9c/
- Figure9/Figure9c/GST.tif
- Figure9/Figure9c/SUMO1.tif
- Figure9/Figure9c/Ub.tif
- Figure9/Figure9d/
- Figure9/Figure9d/Fig9d_numerical _data.xlsx
- Figure9/Figure9d/GAPDH.tif
- Figure9/Figure9d/Histone.tif
- Figure9/Figure9d/IP-LaminB1  GAPDH.tif
- Figure9/Figure9d/IP-LaminB1  Ub.tif
- Figure9/Figure9d/IP-LaminB1 SUMO1.tif
- Figure9/Figure9d/LaminB1.tif
- Figure9/Figure9d/PSME3.tif
- Figure9/Figure9d/SUMO1.tif
- Figure9/Figure9d/Ub.tif
- Figure9/Figure9e/
- Figure9/Figure9e/Fig9e_numerical _data.xlsx
- Figure9/Figure9e/Histone.tif
- Figure9/Figure9e/LaminB1.tif
- Figure9/Figure9e/SUMO1.tif
- Figure9/Figure9e/Ub.tif
