# Supplementary material for: PQBP3 prevents senescence by suppressing PSME3-mediated proteasomal Lamin B1 degradation
Source: EMBO J. 2024 Aug 5;43(18):3968–99. doi: 10.1038/s44318-024-00192-4 (PMC11405525; doi:10.1038/s44318-024-00192-4)
Supplement: Supplementary file 10 — Source data Fig. 9 [file 44318_2024_192_MOESM10_ESM.zip › Figure9/Figure9d/Fig9d_numerical _data.xlsx]

## Sheet: Figure9d
Figure 9d
PSME3 / Histone					Statistics
	KD	(-)	OE			mean	SD
	0.26845	1.19324	3.01081		KD	0.232499	0.0667424
	0.232253	0.967306	3.37822		(-)	1.29711	0.303711
	0.139036	1.69161	3.61219		OE	3.23005	0.322921
	0.290256	1.33629	2.91895
					Tukey's HSD test
					Tukey's multiple comparisons test	Mean Diff.	95.00% CI of diff.	Adjusted P Value
					KD vs. (-)	-1.065	-1.576 to -0.5536	0.0007
					KD vs. OE	-2.998	-3.509 to -2.487	<0.0001
					(-) vs. OE	-1.933	-2.444 to -1.422	<0.0001
Lamin B1 / Histone					Statistics
	KD	(-)	OE			mean	SD
	1.29083	1.11832	0.567109		KD	1.22552	0.0562633
	1.19698	1.04225	0.658958		(-)	1.08929	0.0471952
	1.16389	1.13991	0.583874		OE	0.583613	0.0561023
	1.25039	1.05667	0.52451
					Tukey's HSD test
					Tukey's multiple comparisons test	Mean Diff.	95.00% CI of diff.	Adjusted P Value
						0.1362	0.03090 to 0.2416	0.0141
						0.6419	0.5366 to 0.7472	<0.0001
						0.5057	0.4003 to 0.6110	<0.0001
GAPDH / Histone					Statistics
	KD	(-)	OE			mean	SD
	0.805202	0.822747	0.507515		KD	0.957476	0.14139
	0.894816	1.04286	0.601748		(-)	1.0068	0.12584
	1.1348	1.10705	0.456342		OE	0.530963	0.0629102
	0.995083	1.05456	0.558247
					Tukey's HSD test
					Tukey's multiple comparisons test	Mean Diff.	95.00% CI of diff.	Adjusted P Value
						-0.04933	-0.2767 to 0.1780	0.8206
						0.4265	0.1992 to 0.6539	0.0014
						0.4758	0.2485 to 0.7032	0.0006
Ub (85kDa) / Histone					Statistics
	KD	(-)	OE			mean	SD
	0.957773	1.12313	0.505717		KD	1.01806	0.161943
	0.818984	0.693482	0.323267		(-)	0.967369	0.222049
	1.11795	0.882097	0.332267		OE	0.47714	0.198722
	1.17754	1.17077	0.747307
					Tukey's HSD test
					Tukey's multiple comparisons test	Mean Diff.	95.00% CI of diff.	Adjusted P Value
					KD vs. (-)	0.05069	-0.3359 to 0.4373	0.9293
					KD vs. OE	0.5409	0.1543 to 0.9275	0.009
					(-) vs. OE	0.4902	0.1037 to 0.8768	0.0157
SUMO1 (85kDa) / Histone					Statistics
	KD	(-)	OE			mean	SD
	1.46371	1.5981	0.682756		KD	1.47194	0.110739
	1.62836	1.37959	0.661274		(-)	1.34988	0.184515
	1.37262	1.23346	0.95758		OE	0.683003	0.215772
	1.42305	1.18837	0.4304
					Tukey's HSD test
					Tukey's multiple comparisons test	Mean Diff.	95.00% CI of diff.	Adjusted P Value
					KD vs. (-)	0.1221	-0.2253 to 0.4694	0.6062
					KD vs. OE	0.7889	0.4416 to 1.136	0.0004
					(-) vs. OE	0.6669	0.3195 to 1.014	0.0012
IP: Lamin B1
Ub-Lamin B1 / Lamin B1					Statistics
	KD	(-)	OE			mean	SD
	0.738023	0.519322	0.387396		KD	0.733912	0.00365923
	0.729161	0.451681	0.255987		(-)	0.501578	0.0367833
	0.734729	0.536859	0.338584		OE	0.327909	0.0542478
	0.733734	0.498452	0.329667
					Tukey's HSD test
					Tukey's multiple comparisons test	Mean Diff.	95.00% CI of diff.	Adjusted P Value
					KD vs. (-)	0.2323	0.1575 to 0.3072	<0.0001
					KD vs. OE	0.406	0.3312 to 0.4808	<0.0001
					(-) vs. OE	0.1737	0.09885 to 0.2485	0.0003
IP: Lamin B1
SUMO1-Lamin B1 / Lamin B1					Statistics
	KD	(-)	OE			mean	SD
	1.0293	0.862391	0.527427		KD	0.967137	0.0503464
	0.986806	0.76166	0.279716		(-)	0.69633	0.150416
	0.924744	0.648675	0.47678		OE	0.439263	0.109213
	0.927695	0.512592	0.473128
					Tukey's HSD test
					Tukey's multiple comparisons test	Mean Diff.	95.00% CI of diff.	Adjusted P Value
					KD vs. (-)	0.2708	0.05130 to 0.4903	0.0182
					KD vs. OE	0.5279	0.3084 to 0.7474	0.0002
					(-) vs. OE	0.2571	0.03756 to 0.4766	0.0238
