# Supplementary material for: PQBP3 prevents senescence by suppressing PSME3-mediated proteasomal Lamin B1 degradation
Source: EMBO J. 2024 Aug 5;43(18):3968–99. doi: 10.1038/s44318-024-00192-4 (PMC11405525; doi:10.1038/s44318-024-00192-4)
Supplement: Supplementary file 10 — Source data Fig. 9 [file 44318_2024_192_MOESM10_ESM.zip › Figure9/Figure9e/Fig9e_numerical _data.xlsx]

## Sheet: Figure9e
Figure 9e
Lamin B1 / Histone						Statistics
	(-)	OE	iUb	iSUMO			mean	SD
	1.61016	0.474904	0.784349	1.30548		(-)	1.81113	0.191068
	2.06929	0.440699	0.888818	1.56576		OE	0.436158	0.0314094
	1.80316	0.430339	0.86842	1.21178		iUb	0.828929	0.0581274
	1.7619	0.398689	0.774131	1.67215		iSUMO	1.43879	0.215931
						Tukey's HSD test
						Tukey's multiple comparisons test	Mean Diff.	95.00% CI of diff.	Adjusted P Value
						non vs. OE	1.375	1.064 to 1.685	<0.0001
						non vs. iUb	0.9822	0.6717 to 1.293	<0.0001
						non vs. iSUMO	0.3723	0.06184 to 0.6828	0.0178
						OE vs. iUb	-0.3928	-0.7033 to -0.08228	0.0126
						OE vs. iSUMO	-1.003	-1.313 to -0.6921	<0.0001
						iUb vs. iSUMO	-0.6099	-0.9204 to -0.2994	0.0004
Ub / Histone						Statistics
	(-)	OE	iUb	iSUMO			mean	SD
	0.662762	0.482308	0.395223	0.455264		(-)	0.610885	0.0387378
	0.572005	0.452323	0.233201	0.399563		OE	0.459969	0.0234706
	0.594031	0.474839	0.240698	0.509153		iUb	0.285969	0.0750469
	0.614742	0.430406	0.274753	0.340363		iSUMO	0.426086	0.0725798
						Tukey's HSD test
						Tukey's multiple comparisons test	Mean Diff.	95.00% CI of diff.	Adjusted P Value
						non vs. OE	0.1509	0.03146 to 0.2704	0.0128
						non vs. iUb	0.3249	0.2055 to 0.4444	<0.0001
						non vs. iSUMO	0.1848	0.06534 to 0.3043	0.003
						OE vs. iUb	0.174	0.05454 to 0.2935	0.0047
						OE vs. iSUMO	0.03388	-0.08557 to 0.1533	0.8336
						iUb vs. iSUMO	-0.1401	-0.2596 to -0.02066	0.0204
SUMO1 / Histone						Statistics
	(-)	OE	iUb	iSUMO			mean	SD
	1.13283	0.904578	0.805384	0.244305		(-)	1.20863	0.0610607
	1.19105	0.712713	0.839514	0.45207		OE	0.765324	0.134218
	1.27494	0.603405	0.820056	0.500935		iUb	0.852357	0.0629817
	1.23572	0.840598	0.944473	0.437742		iSUMO	0.408763	0.112927
						Tukey's HSD test
						Tukey's multiple comparisons test	Mean Diff.	95.00% CI of diff.	Adjusted P Value
						non vs. OE	0.4433	0.2375 to 0.6492	0.0002
						non vs. iUb	0.3563	0.1504 to 0.5621	0.0012
						non vs. iSUMO	0.7999	0.5940 to 1.006	<0.0001
						OE vs. iUb	-0.08703	-0.2929 to 0.1188	0.6061
						OE vs. iSUMO	0.3566	0.1507 to 0.5624	0.0012
						iUb vs. iSUMO	0.4436	0.2377 to 0.6495	0.0002
