# Supplementary material for: PQBP3 prevents senescence by suppressing PSME3-mediated proteasomal Lamin B1 degradation
Source: EMBO J. 2024 Aug 5;43(18):3968–99. doi: 10.1038/s44318-024-00192-4 (PMC11405525; doi:10.1038/s44318-024-00192-4)
Supplement: Supplementary file 11 — Source data Fig. 10 [file 44318_2024_192_MOESM11_ESM.zip]

Archive with 171 entries (148 files):
- Figure10/
- Figure10/Figure10a/
- Figure10/Figure10a/AR/
- Figure10/Figure10a/AR/24Q_DAPI.tif
- Figure10/Figure10a/AR/24Q_DsRed-AR.tif
- Figure10/Figure10a/AR/24Q_Fibrillarin.tif
- Figure10/Figure10a/AR/24Q_Merge.tif
- Figure10/Figure10a/AR/64Q_DAPI.tif
- Figure10/Figure10a/AR/64Q_DsRed-AR.tif
- Figure10/Figure10a/AR/64Q_Fibrillarin.tif
- Figure10/Figure10a/AR/64Q_Merge.tif
- Figure10/Figure10a/Atxn1/
- Figure10/Figure10a/Atxn1/33Q_DAPI.tif
- Figure10/Figure10a/Atxn1/33Q_DsRed-Atxn1.tif
- Figure10/Figure10a/Atxn1/33Q_Fibrillarin.tif
- Figure10/Figure10a/Atxn1/33Q_Merge.tif
- Figure10/Figure10a/Atxn1/86Q_DAPI.tif
- Figure10/Figure10a/Atxn1/86Q_DsRed-Atxn1.tif
- Figure10/Figure10a/Atxn1/86Q_Fibrillarin.tif
- Figure10/Figure10a/Atxn1/86Q_Merge.tif
- Figure10/Figure10a/Atxn7/
- Figure10/Figure10a/Atxn7/10Q_DAPI.tif
- Figure10/Figure10a/Atxn7/10Q_DsRed-Atxn7.tif
- Figure10/Figure10a/Atxn7/10Q_Fibrillarin.tif
- Figure10/Figure10a/Atxn7/10Q_Merge.tif
- Figure10/Figure10a/Atxn7/92Q_DAPI.tif
- Figure10/Figure10a/Atxn7/92Q_DsRed-Atxn7.tif
- Figure10/Figure10a/Atxn7/92Q_Fibrillarin.tif
- Figure10/Figure10a/Atxn7/92Q_Merge.tif
- Figure10/Figure10a/Htt/
- Figure10/Figure10a/Htt/103Q_DAPI.tif
- Figure10/Figure10a/Htt/103Q_DsRed-Htt.tif
- Figure10/Figure10a/Htt/103Q_Fibrillarin.tif
- Figure10/Figure10a/Htt/103Q_Merge.tif
- Figure10/Figure10a/Htt/20Q_DAPI.tif
- Figure10/Figure10a/Htt/20Q_DsRed-Htt.tif
- Figure10/Figure10a/Htt/20Q_Fibrillarin.tif
- Figure10/Figure10a/Htt/20Q_Merge.tif
- Figure10/Figure10b/
- Figure10/Figure10b/AR/
- Figure10/Figure10b/AR/24Q_Bright field.tif
- Figure10/Figure10b/AR/24Q_DAPI.tif
- Figure10/Figure10b/AR/24Q_DsRed-AR.tif
- Figure10/Figure10b/AR/24Q_EGFP-PQBP3.tif
- Figure10/Figure10b/AR/24Q_Fibrillarin.tif
- Figure10/Figure10b/AR/24Q_Merge.tif
- Figure10/Figure10b/AR/64Q_Bright field.tif
- Figure10/Figure10b/AR/64Q_DAPI.tif
- Figure10/Figure10b/AR/64Q_DsRed-AR.tif
- Figure10/Figure10b/AR/64Q_EGFP-PQBP3.tif
- Figure10/Figure10b/AR/64Q_Fibrillarin.tif
- Figure10/Figure10b/AR/64Q_Merge.tif
- Figure10/Figure10b/Atxn1/
- Figure10/Figure10b/Atxn1/33Q_Bright field.tif
- Figure10/Figure10b/Atxn1/33Q_DAPI.tif
- Figure10/Figure10b/Atxn1/33Q_DsRed-Atxn1.tif
- Figure10/Figure10b/Atxn1/33Q_EGFP-PQBP3.tif
- Figure10/Figure10b/Atxn1/33Q_Fibrillarin.tif
- Figure10/Figure10b/Atxn1/33Q_Merge.tif
- Figure10/Figure10b/Atxn1/86Q_Bright field.tif
- Figure10/Figure10b/Atxn1/86Q_DAPI.tif
- Figure10/Figure10b/Atxn1/86Q_DsRed-Atxn1.tif
- Figure10/Figure10b/Atxn1/86Q_EGFP-PQBP3.tif
- Figure10/Figure10b/Atxn1/86Q_Fibrillarin.tif
- Figure10/Figure10b/Atxn1/86Q_Merge.tif
- Figure10/Figure10b/Atxn7/
- Figure10/Figure10b/Atxn7/10Q_Bright field.tif
- Figure10/Figure10b/Atxn7/10Q_DAPI.tif
- Figure10/Figure10b/Atxn7/10Q_DsRed-Atxn7.tif
- Figure10/Figure10b/Atxn7/10Q_EGFP-PQBP3.tif
- Figure10/Figure10b/Atxn7/10Q_Fibrillarin.tif
- Figure10/Figure10b/Atxn7/10Q_Merge.tif
- Figure10/Figure10b/Atxn7/92Q_Bright field.tif
- Figure10/Figure10b/Atxn7/92Q_DAPI.tif
- Figure10/Figure10b/Atxn7/92Q_DsRed-Atxn7.tif
- Figure10/Figure10b/Atxn7/92Q_EGFP-PQBP3.tif
- Figure10/Figure10b/Atxn7/92Q_Fibrillarin.tif
- Figure10/Figure10b/Atxn7/92Q_Merge.tif
- Figure10/Figure10b/Htt/
- Figure10/Figure10b/Htt/103Q_Bright field.tif
- Figure10/Figure10b/Htt/103Q_DAPI.tif
- Figure10/Figure10b/Htt/103Q_DsRed-Htt.tif
- Figure10/Figure10b/Htt/103Q_EGFP-PQBP3.tif
- Figure10/Figure10b/Htt/103Q_Fibrillarin.tif
- Figure10/Figure10b/Htt/103Q_Merge.tif
- Figure10/Figure10b/Htt/20Q_Bright field.tif
- Figure10/Figure10b/Htt/20Q_DAPI.tif
- Figure10/Figure10b/Htt/20Q_DsRed-Htt.tif
- Figure10/Figure10b/Htt/20Q_EGFP-PQBP3.tif
- Figure10/Figure10b/Htt/20Q_Fibrillarin.tif
- Figure10/Figure10b/Htt/20Q_Merge.tif
- Figure10/Figure10c/
- Figure10/Figure10c/confluence_cyto.jpg
- Figure10/Figure10c/confluence_nuc.jpg
- Figure10/Figure10c/Fig10c_numerical_data.xlsx
- Figure10/Figure10c/H2O2_cyto.jpg
- Figure10/Figure10c/H2O2_nuc.jpg
- Figure10/Figure10c/mutan_Atxn1_cyto_merge.jpg
- Figure10/Figure10c/mutan_Atxn1_cyto_Venus.jpg
- Figure10/Figure10c/mutan_Atxn1_nuc_merge.jpg
- Figure10/Figure10c/mutan_Atxn1_nuc_Venus.jpg
- Figure10/Figure10c/proliferation_cyto.jpg
- Figure10/Figure10c/proliferation_nuc.jpg
- Figure10/Figure10d/
- Figure10/Figure10d/Atxn1-KI, 9weeks/
- Figure10/Figure10d/Atxn1-KI, 9weeks/enlarge_DAPI.tif
- Figure10/Figure10d/Atxn1-KI, 9weeks/enlarge_Lamin B1.tif
- Figure10/Figure10d/Atxn1-KI, 9weeks/enlarge_PQBP3+Lamin B1+DAPI.tif
- Figure10/Figure10d/Atxn1-KI, 9weeks/enlarge_PQBP3+Lamin B1.tif
- Figure10/Figure10d/Atxn1-KI, 9weeks/enlarge_PQBP3.tif
- Figure10/Figure10d/Atxn1-KI, 9weeks/PQBP3+Lamin B1+DAPI.tif
- Figure10/Figure10d/Atxn1-KI, 9weeks/PQBP3+Lamin B1.tif
- Figure10/Figure10d/Sibling non-Tg (C57BL6), 9weeks/
- Figure10/Figure10d/Sibling non-Tg (C57BL6), 9weeks/enlarge_DAPI.tif
- Figure10/Figure10d/Sibling non-Tg (C57BL6), 9weeks/enlarge_Lamin B1.tif
- Figure10/Figure10d/Sibling non-Tg (C57BL6), 9weeks/enlarge_PQBP3+Lamin B1+DAPI.tif
- Figure10/Figure10d/Sibling non-Tg (C57BL6), 9weeks/enlarge_PQBP3+Lamin B1.tif
- Figure10/Figure10d/Sibling non-Tg (C57BL6), 9weeks/enlarge_PQBP3.tif
- Figure10/Figure10d/Sibling non-Tg (C57BL6), 9weeks/PQBP3+Lamin B1+DAPI.tif
- Figure10/Figure10d/Sibling non-Tg (C57BL6), 9weeks/PQBP3+Lamin B1.tif
- Figure10/Figure10e/
- Figure10/Figure10e/Atxn1-KI, 9weeks_Atxn1+PSME3/
- Figure10/Figure10e/Atxn1-KI, 9weeks_Atxn1+PSME3/Atxn1.tif
- Figure10/Figure10e/Atxn1-KI, 9weeks_Atxn1+PSME3/enlarge_Atxn1.tif
- Figure10/Figure10e/Atxn1-KI, 9weeks_Atxn1+PSME3/enlarge_Merge.tif
- Figure10/Figure10e/Atxn1-KI, 9weeks_Atxn1+PSME3/enlarge_PSME3.tif
- Figure10/Figure10e/Atxn1-KI, 9weeks_Atxn1+PSME3/enlarge_ubiquitin.tif
- Figure10/Figure10e/Atxn1-KI, 9weeks_Atxn1+PSME3/Merge.tif
- Figure10/Figure10e/Atxn1-KI, 9weeks_Atxn1+PSME3/PSME3.tif
- Figure10/Figure10e/Atxn1-KI, 9weeks_Atxn1+PSME3/ubiquitin.tif
- Figure10/Figure10e/Atxn1-KI, 9weeks_PQBP3+PSME3/
- Figure10/Figure10e/Atxn1-KI, 9weeks_PQBP3+PSME3/enlarge_Merge.tif
- Figure10/Figure10e/Atxn1-KI, 9weeks_PQBP3+PSME3/enlarge_PQBP3.tif
- Figure10/Figure10e/Atxn1-KI, 9weeks_PQBP3+PSME3/enlarge_PSME3.tif
- Figure10/Figure10e/Atxn1-KI, 9weeks_PQBP3+PSME3/enlarge_ubiquitin.tif
- Figure10/Figure10e/Atxn1-KI, 9weeks_PQBP3+PSME3/Merge.tif
- Figure10/Figure10e/Atxn1-KI, 9weeks_PQBP3+PSME3/PQBP3.tif
- Figure10/Figure10e/Atxn1-KI, 9weeks_PQBP3+PSME3/PSME3.tif
- Figure10/Figure10e/Atxn1-KI, 9weeks_PQBP3+PSME3/ubiquitin.tif
- Figure10/Figure10e/Sibling non-Tg (C57BL6), 9weeks_Atxn1+PSME3/
- Figure10/Figure10e/Sibling non-Tg (C57BL6), 9weeks_Atxn1+PSME3/Atxn1.tif
- Figure10/Figure10e/Sibling non-Tg (C57BL6), 9weeks_Atxn1+PSME3/enlarge_Atxn1.tif
- Figure10/Figure10e/Sibling non-Tg (C57BL6), 9weeks_Atxn1+PSME3/enlarge_Merge.tif
- Figure10/Figure10e/Sibling non-Tg (C57BL6), 9weeks_Atxn1+PSME3/enlarge_PSME3.tif
- Figure10/Figure10e/Sibling non-Tg (C57BL6), 9weeks_Atxn1+PSME3/enlarge_ubiquitin.tif
- Figure10/Figure10e/Sibling non-Tg (C57BL6), 9weeks_Atxn1+PSME3/Merge.tif
- Figure10/Figure10e/Sibling non-Tg (C57BL6), 9weeks_Atxn1+PSME3/PSME3.tif
- Figure10/Figure10e/Sibling non-Tg (C57BL6), 9weeks_Atxn1+PSME3/ubiquitin.tif
- Figure10/Figure10e/Sibling non-Tg (C57BL6), 9weeks_PQBP3+PSME3/
- Figure10/Figure10e/Sibling non-Tg (C57BL6), 9weeks_PQBP3+PSME3/enlarge_Merge.tif
- Figure10/Figure10e/Sibling non-Tg (C57BL6), 9weeks_PQBP3+PSME3/enlarge_PQBP3.tif
- Figure10/Figure10e/Sibling non-Tg (C57BL6), 9weeks_PQBP3+PSME3/enlarge_PSME3.tif
- Figure10/Figure10e/Sibling non-Tg (C57BL6), 9weeks_PQBP3+PSME3/enlarge_ubiquitin.tif
- Figure10/Figure10e/Sibling non-Tg (C57BL6), 9weeks_PQBP3+PSME3/Merge.tif
- Figure10/Figure10e/Sibling non-Tg (C57BL6), 9weeks_PQBP3+PSME3/PQBP3.tif
- Figure10/Figure10e/Sibling non-Tg (C57BL6), 9weeks_PQBP3+PSME3/PSME3.tif
- Figure10/Figure10e/Sibling non-Tg (C57BL6), 9weeks_PQBP3+PSME3/ubiquitin.tif
- Figure10/Figure10f/
- Figure10/Figure10f/Atxn1-KI, 9weeks/
- Figure10/Figure10f/Atxn1-KI, 9weeks/Atxn1.tif
- Figure10/Figure10f/Atxn1-KI, 9weeks/hoechst.tif
- Figure10/Figure10f/Atxn1-KI, 9weeks/Merge.tif
- Figure10/Figure10f/Atxn1-KI, 9weeks/PQBP3.tif
- Figure10/Figure10f/Atxn1-KI, 9weeks/ubiquitin.tif
- Figure10/Figure10f/Fig10f_numerical_data.xlsx
- Figure10/Figure10f/Sibling non-Tg (C57BL6), 9weeks/
- Figure10/Figure10f/Sibling non-Tg (C57BL6), 9weeks/Atxn1.tif
- Figure10/Figure10f/Sibling non-Tg (C57BL6), 9weeks/hoechst.tif
- Figure10/Figure10f/Sibling non-Tg (C57BL6), 9weeks/Merge.tif
- Figure10/Figure10f/Sibling non-Tg (C57BL6), 9weeks/PQBP3.tif
- Figure10/Figure10f/Sibling non-Tg (C57BL6), 9weeks/ubquitin.tif
