# Supplementary material for: PQBP3 prevents senescence by suppressing PSME3-mediated proteasomal Lamin B1 degradation
Source: EMBO J. 2024 Aug 5;43(18):3968–99. doi: 10.1038/s44318-024-00192-4 (PMC11405525; doi:10.1038/s44318-024-00192-4)
Supplement: Supplementary file 11 — Source data Fig. 10 [file 44318_2024_192_MOESM11_ESM.zip › Figure10/Figure10c/Fig10c_numerical_data.xlsx]

## Sheet: Figure10c
Figure 10c
confluence quiescence
Sparse	#1 cell	total cell	#1/total	%		Welch's t-test
1	1	5	0.2	20		p =	0.00537857
2	0	6	0	0
3	0	8	0	0
4	2	8	0.25	25
5	0	7	0	0
Confluent	#1 cell	total cell	#1/total	%
1	14	21	0.666667	66.6667
2	2	4	0.5	50
3	9	15	0.6	60
4	3	17	0.176471	17.6471
5	7	11	0.636364	63.6364
proliferation senescence
<5	#1 cell	total cell	#1/total	%		Welch's t-test
1	0	11	0	0		p =	0.0457474
2	2	10	0.2	20
3	0	5	0	0
4	3	15	0.2	20
5	0	5	0	0
20<	#1 cell	total cell	#1/total	%
1	2	14	0.142857	14.2857
2	4	9	0.444444	44.4444
3	5	7	0.714286	71.4286
4	4	11	0.363636	36.3636
5	2	11	0.181818	18.1818
H2O2 senescence
H202(-)	#1 cell	total cell	#1/total	%		Welch's t-test
1	0	16	0	0		p =	0.0140918
2	1	29	0.0344828	3.44828
3	1	30	0.0333333	3.33333
4	2	20	0.1	10
5	2	29	0.0689655	6.89655
H202(+)	#1 cell	total cell	#1/total	%
1	1	5	0.2	20
2	4	12	0.333333	33.3333
3	3	5	0.6	60
4	2	5	0.4	40
5	2	10	0.2	20
mutant Atxn1 expression
empty vector	#1 cell	total cell	#1/total	%		Welch's t-test
1	1	9	0.111111	11.1111		p =	0.0389943
2	2	8	0.25	25
3	0	14	0	0
4	0	5	0	0
5	0	5	0	0
Mutant Atxn1	#1 cell	total cell	#1/total	%
1	2	10	0.2	20
2	4	8	0.5	50
3	3	6	0.5	50
4	1	14	0.0714286	7.14286
5	5	8	0.625	62.5
