# Supplementary material for: PQBP3 prevents senescence by suppressing PSME3-mediated proteasomal Lamin B1 degradation
Source: EMBO J. 2024 Aug 5;43(18):3968–99. doi: 10.1038/s44318-024-00192-4 (PMC11405525; doi:10.1038/s44318-024-00192-4)
Supplement: Supplementary file 11 — Source data Fig. 10 [file 44318_2024_192_MOESM11_ESM.zip › Figure10/Figure10f/Fig10f_numerical_data.xlsx]

## Sheet: Figure10f
Figure 10f
Signal intensity of PQBP3 merged with Atxn1 in Purkinje cells					Signal intensity of PQBP3 non-merged with Atxn1 in Purkinje cells					Signal intensity of PQBP3 in nucleoli of Purkinje cells
Non-Tg	KI		Welch's t-test		Non-Tg	KI		Welch's t-test		Non-Tg	KI		Welch's t-test
12590	63364		7.09409e-10		973	1811		3.08954e-09		2451	694		5.28981e-10
7694	45089				1115	2418				2022	634
4206	66941				834	1503				2281	465
6573	72533				693	538				883	681
20747	72629				1723	439				2749	244
12601	120739				729	1350				1523	149
8500	81423				676	498				1616	547
12119	63379				3756	322				1485	186
14589	72824				2051	414				1937	45
16466	79286				2768	872				1860	362
15653	81678				4005	970				1817	534
27218	116155				1915	386				2005	64
21489	53323				1744	311				1625	337
14075	123454				2442	1				1284	752
23295	105472				941	183				1754	38
19191	32156				1713	13				2027	349
25321	32549				2714	2				952	376
17993	40880				1362	421				2805	181
18192	39758				2122	75				2299	161
4322	50531				2055	160				415	297
7330	55173				2926	0				3027	816
20622	11334				2118	0				1808	581
11315	44631				1766	0				1105	110
11751	43553				2337	183				3408	101
5857	10689				1011	570				1228	268
21612	39747				1619	475				4700	349
13282	56288				1046	103				633	740
7509	41303				1842	465				1842	106
3674	41039				2616	213				164	33
13509	55615				2156	437				1448	19
