# Supplementary material for: PQBP3 prevents senescence by suppressing PSME3-mediated proteasomal Lamin B1 degradation
Source: EMBO J. 2024 Aug 5;43(18):3968–99. doi: 10.1038/s44318-024-00192-4 (PMC11405525; doi:10.1038/s44318-024-00192-4)
Supplement: Supplementary file 12 — EV Figure Source Data [file 44318_2024_192_MOESM12_ESM.zip]

Archive with 6 entries (6 files):
- EMBOJ-2023-114823R1-Figure_EV1_Source_Data-sd.zip
- __MACOSX/._EMBOJ-2023-114823R1-Figure_EV1_Source_Data-sd.zip
- EMBOJ-2023-114823R1-Figure_EV2_Source_Data-sd.zip
- __MACOSX/._EMBOJ-2023-114823R1-Figure_EV2_Source_Data-sd.zip
- EMBOJ-2023-114823R1-Figure_EV3_Source_Data-sd.zip
- __MACOSX/._EMBOJ-2023-114823R1-Figure_EV3_Source_Data-sd.zip
